# Supplementary material for: Large scale multifactorial likelihood quantitative analysis of BRCA1 and BRCA2 variants: An ENIGMA resource to support clinical variant classification
Source: Hum Mutat. 2019 Sep 13;40(9):1557–78. doi: 10.1002/humu.23818 (PMC6772163; doi:10.1002/humu.23818)
Supplement: Supplementary file 1 — Supplementary information [file HUMU-40-1557-s001.xlsx]

## Sheet: SuppT1 All Data
Gene	HGVS Nucleotide	HGVS Protein	Legacy Description Nucleotide	Legacy Description Protein	Segregation LR	Pathology LR	Co-occurrence LR	Family History LR	Case-Control LR	Combined LR (Odds for Causality)	Prior Probability of Pathogenicity	Posterior Probability	IARC Class	Comment regarding class assignment	Suggested frequency rule strength derived from this study	Frequency Category Assigned for LR derivation	gnomAD Highest Minor Allele Frequency	gnomAD Population with Highest Minor Allele Frequency	Single Observation in gnomAD	Functional Paper/s	Functional Category Assigned	Findlay_Function	Findlay_RNAscore	Findlay_RNAclass	Starita Depleted	Mesman_Complementation	Mesman_HDR	Mesman_Cisplatin	Mesman_Class	Bouwman_Selection	Bouwman_FxnClass	Fernandes2019_fClass	Fernandes2019_fCategory	Petitalot2019_ControlGroup	Petitalot2019_Class	Hart2018_Functional Class	Hart2018_HDR ratio	Predicted Variant Consequence	Allele-Specific Splicing Result Summary	Coded Splicing Effect	Splicing Paper/s (First author)	Splicing Assay Method/s	Splicing Result/s	Splicing Reference/s	Allele Specific Assay	ClinVar Class Summary	ClinVar Class Details by Submitter	ClinVar Date	Allele Count (All Populations)
	Reference transcripts NM_007294.3 (BRCA1), NM_000059.3 (BRCA2)		See Methods for explanation	Legacy description uses a one letter amino acid code	Drawn from multiple sources - See Supp T2	Drawn from multiple sources - See Supp T2	Drawn from Easton et al 2007	Drawn from Easton et al 2007	Derived from iCOGs dataset				* See Comment regarding class assignment for further information			NA assigned if variant observed only in founder population sample sets (Finnish, Ashkenazi)			Y=Yes. Considers observations in outbred and founder population (Finnish, Ashkenazi) sample sets. See methods for more information.																			Assigned using Variant Effect Predictor to select missense variants for functional assay comparisons					Exon numbering as per U14680.1	PMID
BRCA1	c.1001C>A	p.(Pro334His)	1120C>A	P334H		0.21				0.21	0.02	0.00426743	Likely Benign	Multifac calc updated		Absent																						missense_variant								Uncertain_significance	uncertain_significance	2007-01-17
BRCA1	c.1015A>G	p.(Lys339Glu)	1134A>G	K339E		0.37				0.37	0.64	0.396783	Uncertain	Multifac new calc	moderate in favour of benign	>0 & <0.0001	1.9478e-05	European (Non-Finnish)																				missense_variant								Conflicting_interpretations_of_pathogenicity	benign|uncertain_significance	2012-03-23|2017-02-16	2
BRCA1	c.1030G>A	p.(Ala344Thr)	1149G>A	A344T			1.1767794364	0.91480672462		1.07653	0.02			Combined LR is not <0.5 or >2	moderate in favour of benign	>0 & <0.0001	1.94818e-05	European (Non-Finnish)																				missense_variant								Uncertain_significance	uncertain_significance	2003-12-23|2017-06-09	2
BRCA1	c.1033G>T	p.(Asp345Tyr)	1152G>T	D345Y	1.0367					1.0367	0.02			Combined LR is not <0.5 or >2	supporting in favour of pathogenicity	Absent																						missense_variant								Uncertain_significance	uncertain_significance	2006-01-11|2010-09-18|2016-07-20|2015-09-29|2017-07-27|2017-10-23
BRCA1	c.1036C>T	p.(Pro346Ser)	1155C>T	P346S		0.21				0.21	0.02	0.00426743	Likely Benign	Multifac new calc		≥0.0001 & <0.01	0.00280519	East Asian																				missense_variant								Conflicting_interpretations_of_pathogenicity	benign|uncertain_significance|likely_benign	2012-02-13|2010-09-18|2017-05-30|2017-04-18|2015-10-18|2017-07-28	54
BRCA1	c.1075C>T	p.(Pro359Ser)	1194C>T	P359S			1.0672791574	0.07532637107		0.0803943	0.02	0.00163801	Likely Benign	Multifac new calc		Absent																						missense_variant								Uncertain_significance	uncertain_significance	2016-03-04|2017-03-19|2017-09-07
BRCA1	c.1081T>C	p.(Ser361Pro)	1200T>C	S361P			1.1390847998	0.22588384609		0.257301	0.02	0.00522361	Likely Benign	Multifac new calc		1 count	6.48004e-05	European (Non-Finnish)	Y																			missense_variant								Conflicting_interpretations_of_pathogenicity	uncertain_significance|benign	2017-01-21|2003-12-23|2010-02-13|2016-02-24	1
BRCA1	c.10T>C	p.(Ser4Pro)	129T>C	S4P	1.0367	0.49				0.507983	0.02			Combined LR is not <0.5 or >2	supporting in favour of pathogenicity	Absent				Findlay	No functional impact	FUNC	-0.041058912795	Not Depleted														missense_variant								Likely_benign	likely_benign	2015-09-30
BRCA1	c.1106_1108del	p.(Asp369del)	1225del3	D369del	0.0116	0.57	0.060035116416	0.049112296553		1.94952e-05	0.02	3.97862e-07	Benign	Multifac calc updated		≥0.0001 & <0.01	0.000107328	European (Non-Finnish)																				inframe_deletion								Conflicting_interpretations_of_pathogenicity	likely_benign|uncertain_significance|benign	2018-03-08|2014-04-15|2013-03-25|2014-05-21|2015-08-19|2015-10-01|2017-03-01|2015-09-16|2016-11-11	11
BRCA1	c.1106A>G	p.(Asp369Gly)	1225A>G	D369G			1.0330920372	1.5909160628		1.64356	0.02			Combined LR is not <0.5 or >2	supporting in favour of pathogenicity	Absent																						missense_variant								Uncertain_significance	uncertain_significance	2004-11-25
BRCA1	c.1159T>A	p.(Ser387Thr)	1278T>A	S387T	0.0003					0.0003	0.02	6.12241e-06	Benign	Multifac new calc		Absent																						missense_variant	No aberration	NA	Anczukow	minigene	no aberration	18273839	N	Uncertain_significance	uncertain_significance	2015-05-15|2016-12-06|2017-05-09
BRCA1	c.1192T>C	p.(Ser398Pro)	1311T>C	S398P			1.0330920372	1.9830767774		2.0487	0.02	0.0401323	Uncertain	Multifac new calc	supporting in favour of pathogenicity	Absent																						missense_variant								-	-	-
BRCA1	c.121C>T	p.(His41Tyr)	240C>T	H41Y	1.6597					1.6597	0.81			Combined LR is not <0.5 or >2	supporting in favour of pathogenicity	Absent				Findlay	Functional impact - complete	LOF	-0.34798769055	Not Depleted														missense_variant								-	-	-
BRCA1	c.1222A>G	p.(Lys408Glu)	1341A>G	K408E			1.2975141811	1.4449454828		1.87484	0.02			Combined LR is not <0.5 or >2	1 count - Not informative	1 count	9.78416e-06	European (Non-Finnish)	Y																			missense_variant								Conflicting_interpretations_of_pathogenicity	benign|uncertain_significance|likely_benign	2009-11-06|2002-06-20|2017-04-26|2014-10-03|2017-10-02|2016-12-13	1
BRCA1	c.1231G>A	p.(Asp411Asn)	1350G>A	D411N			1.0330920372	0.69666400908		0.719718	0.02			Combined LR is not <0.5 or >2	1 count - Not informative	1 count	9.78301e-06	European (Non-Finnish)	Y																			missense_variant								Uncertain_significance	uncertain_significance	2002-05-29|2015-03-02	1
BRCA1	c.1233T>G	p.(Asp411Glu)	1352T>G	D411E	1.9264	0.0798	1.2975141811	6.4829549268		1.29311	0.64			Combined LR is not <0.5 or >2	strong in favour of benign	≥0.0001 & <0.01	0.000423908	African																				missense_variant								Conflicting_interpretations_of_pathogenicity	variant_of_unknown_significance|uncertain_significance|likely_benign|benign	2012-07-13|2017-07-27|2017-07-20|2012-05-01|2002-05-29|2016-01-14|2017-11-21|2017-01-23	11
BRCA1	c.1243G>A	p.(Val415Ile)	1362G>A	V415I	0.984	0.4				0.3936	0.02	0.00796864	Likely Benign	Multifac new calc		≥0.0001 & <0.01	0.000259713	East Asian																				missense_variant								Uncertain_significance	uncertain_significance	2016-06-08|2017-07-12|2016-09-21|2016-09-07|2015-03-18|2017-06-12	23
BRCA1	c.1258G>T	p.(Asp420Tyr)	1377G>T	D420Y		0.34	1.1767794364	0.0068852953294		0.00275484	0.64	0.00487363	Likely Benign	Multifac calc updated		>0 & <0.0001	8.76117e-05	Latino																				missense_variant								Conflicting_interpretations_of_pathogenicity	uncertain_significance|likely_benign	2016-01-16|2004-02-20|2015-05-30|2015-06-23|2017-07-21	6
BRCA1	c.1310A>C	p.(His437Pro)	1429A>C	H437P			1.0330920372	1.5966186743		1.64945	0.02			Combined LR is not <0.5 or >2	supporting in favour of pathogenicity	Absent																						missense_variant								Uncertain_significance	uncertain_significance	0000-00-00|2016-06-16
BRCA1	c.1310A>T	p.(His437Leu)	1429A>T	H437L			1.0330920372	0.22588384609		0.233359	0.02	0.00473985	Likely Benign	Multifac new calc		Absent																						missense_variant								-	-	-
BRCA1	c.131G>T	p.(Cys44Phe)	250G>T	C44F	156.1745	41.240528				6440.72	0.81	0.999964	Pathogenic	Multifac new calc		Absent				Findlay	Functional impact - complete	LOF	-0.86607617157	Not Depleted														missense_variant								Conflicting_interpretations_of_pathogenicity	pathogenic|uncertain_significance|likely_pathogenic	2012-08-07|2004-02-20|2016-04-21|2015-05-14|2015-10-02|2017-02-01|2017-06-22|2016-11-04|2017-11-01|2016-09-21|2015-12-17
BRCA1	c.1324T>C	p.(Cys442Arg)	1443T>C	C442R			1.0330920372	1.5561535713		1.60765	0.02			Combined LR is not <0.5 or >2	supporting in favour of pathogenicity	Absent																						missense_variant								Uncertain_significance	uncertain_significance|uncertain_significance	2015-09-09|2017-05-16
BRCA1	c.134+5G>A		IVS3+5G>A				1.0330920372	2.5992660936		2.68528	0.34	0.580418	Uncertain	Multifac new calc	supporting in favour of pathogenicity	Absent				Findlay	Functional impact - complete	LOF	NA															"splice_region_variant,intron_variant"								Conflicting_interpretations_of_pathogenicity	likely_pathogenic|uncertain_significance	2009-07-17|2004-11-25
BRCA1	c.134+5G>T		IVS3+5G>T			0.34				0.34	0.34	0.149046	Uncertain	Multifac new calc	supporting in favour of pathogenicity	Absent				Findlay	Functional impact - complete	LOF	NA															"splice_region_variant,intron_variant"	Impacts splicing	NA	Baert	RTPCR	exon 3 deletion	29280214	N	Likely_pathogenic	likely_pathogenic	2012-05-01
BRCA1	c.1342C>T	p.(His448Tyr)	1461C>T	H448Y			1.0330920372	0.27987690673		0.289139	0.02	0.00586617	Likely Benign	Multifac new calc		≥0.0001 & <0.01	0.000134427	African																				missense_variant								Uncertain_significance	uncertain_significance	2015-05-29|2016-06-10|2017-03-03	2
BRCA1	c.134A>C	p.(Lys45Thr)	253A>C	K45T			1.102597599	0.038659241792		0.0426256	0.04	0.00177292	Likely Benign	Multifac new calc		Absent				Findlay	No functional impact	FUNC	0.067128585547	Not Depleted														"missense_variant,splice_region_variant"								Uncertain_significance	uncertain_significance	2010-05-03|2004-02-20|2016-02-19|2017-04-27|2015-12-03|2017-08-18|2017-07-11|2016-11-04|2016-08-22
BRCA1	c.135-?_441+?dup	p.?	Exon 5-7dup		0.1772	1.67				0.295924	0.96	0.876576	Uncertain	Multifac new calc	Variant not assessable in gnomAD	Variant not assessable in gnomAD																						"frameshift_variant,splice_region_variant"								Pathogenic/Likely_pathogenic	likely_pathogenic|pathogenic	2015-09-02|2015-10-02
BRCA1	c.135-18T>G		IVS4-18T>G				1.0672791574	0.64181016236		0.684991	0.34			Combined LR is not <0.5 or >2	1 count - Not informative	1 count	1.01447e-05	European (Non-Finnish)	Y																			intron_variant	Impacts splicing	NA	Wappenschmidt	RTPCR	exon 5 deletion upregulation	23239986	N	Uncertain_significance	uncertain_significance	2017-10-13|2002-05-29|2015-12-16|2014-11-07	1
BRCA1	c.135-1G>T		IVS4-1G>T		9528	2.0088561508				19140.4	0.97	0.999998	Pathogenic	Multifac new calc		>0 & <0.0001	1.70643e-05	European (Non-Finnish)		Findlay	Functional impact - complete	LOF	NA															splice_acceptor_variant	Impacts splicing	NA	Farber-Katz	CloneSeq	Exon 5 deletion	30101128	N	Pathogenic	pathogenic|not_provided	2012-05-21|0000-00-00|2015-10-02|2015-11-12|2017-03-16|2014-01-31|2016-05-20|2017-07-11|2017-09-12|2015-07-17	2
BRCA1	c.135-20T>G		IVS4-20T>G				1.0330920372	0.91480672462		0.94508	0.34			Combined LR is not <0.5 or >2	supporting in favour of pathogenicity	Absent																						intron_variant								Uncertain_significance	uncertain_significance	0000-00-00|2016-04-18
BRCA1	c.1361G>A	p.(Ser454Asn)	1480G>A	S454N			1.0330920372	0.48252502315		0.498493	0.02	0.0100709	Likely Benign	Multifac new calc		1 count	6.71682e-05	African	Y																			missense_variant								Uncertain_significance	uncertain_significance	2016-09-01|2001-10-29|2016-11-08|2016-06-06	1
BRCA1	c.1367T>C	p.(Ile456Thr)	1486T>C	I456T			1.1390847998	0.70002016485		0.797382	0.02			Combined LR is not <0.5 or >2	moderate in favour of benign	>0 & <0.0001	6.71411e-05	African																				missense_variant								Uncertain_significance	uncertain_significance	2016-12-22|2002-05-29|2015-06-23|2017-07-25	2
BRCA1	c.1383T>A	p.(Phe461Leu)	1502T>A	F461L	0.0048000004035		1.2559521653	1.9867090373		0.011977	0.02	0.000244369	Benign	Multifac new calc		1 count	6.4792e-05	European (Non-Finnish)	Y																			missense_variant								Uncertain_significance	uncertain_significance	2004-11-25|2015-10-21|2017-08-10	1
BRCA1	c.1396C>G	p.(Arg466Gly)	1515C>G	R466G			1.0672791574	0.91480672462		0.976354	0.02			Combined LR is not <0.5 or >2	supporting in favour of pathogenicity	Absent																						missense_variant								Uncertain_significance	uncertain_significance	0000-00-00|2016-03-28|2016-03-04|2017-02-28|2017-03-07
BRCA1	c.1396C>T	p.(Arg466Trp)	1515C>T	R466W			1.2157214653	0.074470536366		0.0905354	0.02	0.00184425	Likely Benign	Multifac new calc		>0 & <0.0001	5.19588e-05	East Asian																				missense_variant								Conflicting_interpretations_of_pathogenicity	benign|uncertain_significance|likely_benign	2012-05-01|2004-02-20|2015-10-18|2017-02-22|2014-04-16|2017-03-29	4
BRCA1	c.140G>A	p.(Cys47Tyr)	259G>A	C47Y	13545	60.31				816899	0.81	1	Pathogenic	Multifac new calc		Absent				Findlay	Functional impact - complete	LOF	-0.20550952246	Not Depleted														missense_variant								Conflicting_interpretations_of_pathogenicity	pathogenic|uncertain_significance	2015-10-02|2016-07-08
BRCA1	c.1418A>T	p.(Asn473Ile)	1537A>T	N473I		0.34	1.1390847998	0.066489318214		0.0257506	0.02	0.000525246	Benign	Multifac new calc		≥0.0001 & <0.01	0.000127022	African																				missense_variant								Uncertain_significance	uncertain_significance	2004-11-25|2017-01-16|2017-01-26|2017-06-08	6
BRCA1	c.1423A>T	p.(Ser475Cys)	1542A>T	S475C	0.1944	1.67				0.324648	0.02	0.00658186	Likely Benign	Multifac new calc		Absent																						missense_variant								Uncertain_significance	uncertain_significance	2016-04-26|2016-11-16
BRCA1	c.1448T>C	p.(Ile483Thr)	1567T>C	I483T			1.0672791574	1.4556750892		1.55361	0.02			Combined LR is not <0.5 or >2	1 count - Not informative	1 count	6.48088e-05	European (Non-Finnish)	Y																			missense_variant								Uncertain_significance	uncertain_significance	2016-02-06|2008-03-19|2003-12-23|2017-02-14|2017-05-04	1
BRCA1	c.1465G>A	p.(Glu489Lys)	1584G>A	E489K			1.0330920372	1.3187518536		1.36239	0.02			Combined LR is not <0.5 or >2	supporting in favour of pathogenicity	Absent																						missense_variant								Uncertain_significance	uncertain_significance	2004-11-25
BRCA1	c.1469C>T	p.(Pro490Leu)	1588C>T	P490L			1.0330920372	0.77971092599		0.805513	0.02			Combined LR is not <0.5 or >2	supporting in favour of pathogenicity	Absent																						missense_variant								Uncertain_significance	uncertain_significance	2015-01-08
BRCA1	c.1472A>G	p.(Gln491Arg)	1591A>G	Q491R			1.0330920372	0.67161178362		0.693837	0.02			Combined LR is not <0.5 or >2	supporting in favour of pathogenicity	Absent																						missense_variant								Uncertain_significance	uncertain_significance	2004-02-20
BRCA1	c.-14T>C		5'UTR106T>C				1.0330920372	15.422666439		15.933	0.02	0.245376	Uncertain	Multifac new calc	supporting in favour of pathogenicity	Absent				Findlay	No functional impact	FUNC	-0.11462542485	Not Depleted														5_prime_UTR_variant								Uncertain_significance	uncertain_significance	0000-00-00
BRCA1	c.1508A>G	p.(Lys503Arg)	1627A>G	K503R			1.102597599	0.4526484145		0.499089	0.02	0.0100828	Likely Benign	Multifac new calc		>0 & <0.0001	1.95145e-05	European (Non-Finnish)																				missense_variant								Conflicting_interpretations_of_pathogenicity	uncertain_significance|likely_benign	2017-05-18|2004-02-20|2016-04-18|2015-01-07	2
BRCA1	c.1514A>T	p.(Lys505Ile)	1633A>T	K505I			1.0330920372	0.065222985305		0.0673813	0.02	0.00137324	Likely Benign	Multifac new calc		Absent																						missense_variant								Uncertain_significance	uncertain_significance	2012-12-20
BRCA1	c.1534C>G	p.(Leu512Val)	1653C>G	L512V	0.3974					0.3974	0.02	0.00804496	Likely Benign	Multifac new calc		Absent																						missense_variant	No aberration	NA	Anczukow	minigene	no aberration	18273839	N	Uncertain_significance	uncertain_significance	2013-11-14|2017-06-16|2015-04-03|2016-03-30|2017-07-08
BRCA1	c.1534C>T	p.(Leu512Phe)	1653C>T	L512F	0.99989998341	0.12	1.7392549195	0.033572095203		0.00700615	0.02	0.000142962	Benign	Multifac new calc		>0 & <0.0001	8.49055e-05	European (Non-Finnish)																				missense_variant								Conflicting_interpretations_of_pathogenicity	likely_benign|uncertain_significance	2012-07-05|2003-12-23|2016-03-25|2016-09-14|2017-04-18|2015-01-07|2016-09-01|2017-06-20|2016-08-23	10
BRCA1	c.154C>A	p.(Leu52Ile)	273C>A	L52I			1.0672791574	0.12514995737		0.13357	0.03	0.00411403	Likely Benign	Multifac new calc		Absent				Findlay	No functional impact	FUNC	-0.44928636062	Not Depleted														missense_variant								Conflicting_interpretations_of_pathogenicity	likely_benign|uncertain_significance	2013-01-28|2014-10-18|2016-05-27
BRCA1	c.154C>T	p.(Leu52Phe)	273C>T	L52F			1.6296157453	0.21594730304		0.351911	0.29	0.125674	Uncertain	Multifac new calc	strong in favour of benign	≥0.0001 & <0.01	0.00135777	East Asian		Findlay	No functional impact	FUNC	-0.13659487745	Not Depleted														missense_variant								Conflicting_interpretations_of_pathogenicity	uncertain_significance|likely_benign	2012-12-11|2004-02-20|2015-12-22|2017-07-19|2017-02-10|2017-06-29|2017-07-12|2017-04-18|2012-04-06|2016-04-22	24
BRCA1	c.1567T>G	p.(Leu523Val)	1686T>G	L523V			1.0330920372	1.0369752391		1.07129	0.02			Combined LR is not <0.5 or >2	1 count - Not informative	1 count	9.77555e-06	European (Non-Finnish)	Y																			missense_variant								-	-	-	1
BRCA1	c.1571C>T	p.(Ala524Val)	1690C>T	A524V			1.0672791574	0.71361153523		0.761623	0.02			Combined LR is not <0.5 or >2	1 count - Not informative	1 count	9.78953e-06	European (Non-Finnish)	Y																			missense_variant	No aberration	NA	Anczukow	minigene	no aberration	18273839	N	Uncertain_significance	uncertain_significance	2015-05-10|2006-05-05|2016-10-27|2017-06-23|2014-09-05|2017-08-14|2017-05-30	1
BRCA1	c.1601A>G	p.(Gln534Arg)	1720A>G	Q534R			1.102597599	0.23729732231		0.261643	0.02	0.0053113	Likely Benign	Multifac new calc		Absent																						missense_variant	No aberration	NA	Anczukow	minigene	no aberration	18273839	N	Uncertain_significance	uncertain_significance	2004-02-20|2016-05-25
BRCA1	c.1616C>T	p.(Thr539Met)	1735C>T	T539M	0.05402426	0.3476	1.5774158415	0.45096269938		0.0133584	0.02	0.000272547	Benign	Multifac new calc		≥0.0001 & <0.01	0.000426202	South Asian																				missense_variant								Conflicting_interpretations_of_pathogenicity	uncertain_significance|not_provided|likely_benign|benign	2002-05-29|2016-06-28|2013-09-19|2017-11-20|2016-09-11|2015-12-13|2017-05-22|2016-03-17	17
BRCA1	c.1642A>G	p.(Ile548Val)	1761A>G	I548V			1.0330920372	2.5992660936		2.68528	0.02	0.0519545	Uncertain	Multifac new calc	supporting in favour of pathogenicity	Absent																						missense_variant								Uncertain_significance	uncertain_significance	2004-11-25
BRCA1	c.1703C>G	p.(Pro568Arg)	1822C>G	P568R		0.21	1.0672791574	0.38384154903		0.0860299	0.02	0.00175263	Likely Benign	Multifac new calc		>0 & <0.0001	1.95599e-05	European (Non-Finnish)																				missense_variant								Uncertain_significance	uncertain_significance	2004-02-20|2016-08-03|2016-12-26	2
BRCA1	c.1703C>T	p.(Pro568Leu)	1822C>T	P568L	0.0395	0.01539	1.5774158415	0.41872110111		0.00040152	0.02	8.19421e-06	Benign	Multifac new calc		Absent																						missense_variant								Conflicting_interpretations_of_pathogenicity	likely_benign|benign|uncertain_significance	2017-02-21|2012-05-01|2002-05-29|2015-11-01|2017-03-02|2017-10-27|2015-10-26|2017-03-14|2016-05-09
BRCA1	c.172C>A	p.(Pro58Thr)	291C>A	P58T			1.0330920372	1.3893764748		1.43535	0.03			Combined LR is not <0.5 or >2	supporting in favour of pathogenicity	Absent				Findlay	No functional impact	FUNC	0.067183105529	Not Depleted														missense_variant								Uncertain_significance	uncertain_significance	2015-05-19|2017-08-08|2017-09-18
BRCA1	c.172C>G	p.(Pro58Ala)	291C>G	P58A		0.49				0.49	0.03	0.0149284	Likely Benign	Multifac new calc		1 count	6.48761e-05	European (Non-Finnish)	Y	Findlay, Starita	No functional impact	FUNC	0.054581101691	Not Depleted	0													missense_variant								Uncertain_significance	uncertain_significance	2016-10-26|2017-05-08	1
BRCA1	c.1733C>A	p.(Ser578Tyr)	1852C>A	S578Y			1.0330920372	0.70002016485		0.723185	0.02			Combined LR is not <0.5 or >2	supporting in favour of pathogenicity	Absent																						missense_variant								Uncertain_significance	uncertain_significance	2004-02-20|2016-06-16
BRCA1	c.1745C>T	p.(Thr582Met)	1864C>T	T582M			1.0330920372	0.77971092599		0.805513	0.02			Combined LR is not <0.5 or >2	NA	NA			Y																			missense_variant								Uncertain_significance	uncertain_significance	2016-03-30|2015-11-20	1
BRCA1	c.1756C>T	p.(Pro586Ser)	1875C>T	P586S			1.0330920372	0.22588384609		0.233359	0.02	0.00473985	Likely Benign	Multifac new calc		Absent																						missense_variant								Uncertain_significance	uncertain_significance	2003-12-23
BRCA1	c.1766G>T	p.(Ser589Ile)	1885G>T	S589I		2.6				2.6	0.02	0.0503876	Uncertain	Multifac new calc	supporting in favour of pathogenicity	Absent																						missense_variant								-	-	-
BRCA1	c.1768A>G	p.(Ser590Gly)	1887A>G	S590G			1.0330920372	1.5377803163		1.58867	0.02			Combined LR is not <0.5 or >2	supporting in favour of pathogenicity	Absent																						missense_variant								Uncertain_significance	uncertain_significance	2004-02-20
BRCA1	c.1772T>C	p.(Ile591Thr)	1891T>C	I591T			1.1390847998	0.12375217503		0.140964	0.02	0.00286857	Likely Benign	Multifac new calc		>0 & <0.0001	1.95069e-05	European (Non-Finnish)																				missense_variant								Conflicting_interpretations_of_pathogenicity	benign|uncertain_significance|likely_benign	2011-10-27|2003-12-23|2015-06-29|2017-02-02|2017-10-30	2
BRCA1	c.1786C>G	p.(Leu596Val)	1905C>G	L596V	0.9986	0.4	1.0330920372	1.2795848296		0.528031	0.02			Combined LR is not <0.5 or >2	moderate in favour of benign	>0 & <0.0001	1.9505e-05	European (Non-Finnish)																				missense_variant								Uncertain_significance	uncertain_significance	2004-11-25	2
BRCA1	c.179A>G	p.(Gln60Arg)	298A>G	Q60R		1.15				1.15	0.03			Combined LR is not <0.5 or >2	moderate in favour of benign	>0 & <0.0001	8.49979e-05	African		Findlay	No functional impact	FUNC	0.34596055985	Not Depleted														missense_variant								Uncertain_significance	uncertain_significance	2013-12-07|2017-06-29|2016-10-10	3
BRCA1	c.181T>A	p.(Cys61Ser)	300T>A	C61S	1.3923	3.73				5.19328	0.81	0.956784	Likely Pathogenic	Multifac new calc		Absent				Findlay	Functional impact - complete	LOF	-0.89867969919	Not Depleted														missense_variant	No aberration	None	Quiles	RTPCR	no aberration	26780556	N	Pathogenic	pathogenic	2015-10-02
BRCA1	c.1824_1826del	p.(Lys608del)	1943del3	K608del	1.9083	0.4	1.0330920372	1.0649662917		0.839811	0.02			Combined LR is not <0.5 or >2	moderate in favour of benign	>0 & <0.0001	3.90183e-05	European (Non-Finnish)																				inframe_deletion								Uncertain_significance	uncertain_significance	2017-07-26|2015-11-01|2017-07-03	4
BRCA1	c.1834A>G	p.(Arg612Gly)	1953A>G	R612G		0.34	1.0672791574	0.066489318214		0.0241273	0.02	0.000492152	Benign	Multifac new calc		Absent																						missense_variant								Uncertain_significance	uncertain_significance	2017-06-02|2002-05-29|2016-10-27|2015-05-10|2017-10-05|2016-08-29
BRCA1	c.1846_1848del	p.(Ser616del)	1965del3	S616del		0.00112896	0.13548172285	1.7302901347		0.000264654	0.02	5.40107e-06	Benign	Multifac new calc		≥0.0001 & <0.01	0.00399219	African																				inframe_deletion								Conflicting_interpretations_of_pathogenicity	benign|uncertain_significance|likely_benign	2012-05-01|2002-05-29|2014-02-05|2016-04-21|2015-08-27|2017-05-31|2017-07-24|2017-02-14|2014-11-18|2014-12-16|2018-02-05|0000-00-00|2017-04-01|2017-02-21	100
BRCA1	c.1865C>G	p.(Ala622Gly)	1984C>G	A622G			1.0330920372	3.6022892044		3.7215	0.02	0.0705878	Uncertain	Multifac new calc	supporting in favour of pathogenicity	Absent																						missense_variant								-	-	-
BRCA1	c.1879G>A	p.(Val627Ile)	1998G>A	V627I			1.102597599	0.19356872686		0.213428	0.02	0.00433679	Likely Benign	Multifac new calc		>0 & <0.0001	1.94966e-05	European (Non-Finnish)																				missense_variant								Uncertain_significance	uncertain_significance	2016-05-05|2004-02-20|2016-10-25|2016-07-19	2
BRCA1	c.1897C>T	p.(Pro633Ser)	2016C>T	P633S			1.102597599	0.45827820822		0.505296	0.02			Combined LR is not <0.5 or >2	supporting in favour of pathogenicity	Absent																						missense_variant								Conflicting_interpretations_of_pathogenicity	uncertain_significance|benign	2017-03-28|2012-06-01|2001-10-29|2015-12-18|2016-08-01|2017-05-15
BRCA1	c.1903A>G	p.(Asn635Asp)	2022A>G	N635D			1.0330920372	0.37935111231		0.391905	0.02	0.00793459	Likely Benign	Multifac new calc		Absent																						missense_variant								-	-	-
BRCA1	c.-19-10T>C		IVS1-10T>C		0.0626		2.1144495392	0.23837439954		0.0315523	0.34	0.0159943	Likely Benign	Multifac new calc		≥0.0001 & <0.01	0.000319115	East Asian																				intron_variant	No aberration	None	Steffensen; Fetzer	minigene; RTPCR	no aberration; no aberration	24667779; 10459348; 10459348	N; N	Benign/Likely_benign	not_provided|likely_benign|benign	0000-00-00|2015-06-04|2015-01-08|2016-12-01|2015-08-26	10
BRCA1	c.1912G>A	p.(Glu638Lys)	2031G>A	E638K			1.0330920372	0.77971092599		0.805513	0.02			Combined LR is not <0.5 or >2	supporting in favour of pathogenicity	Absent																						missense_variant								Uncertain_significance	uncertain_significance|uncertain_significance|uncertain_significance	2010-12-22|2013-05-21|2014-07-24
BRCA1	c.191G>A	p.(Cys64Tyr)	310G>A	C64Y	5300394.0029	189.09064594				1.00225e+09	0.81	1	Pathogenic	Multifac new calc		Absent				Findlay	Functional impact - complete	LOF	0.12310677308	Not Depleted														missense_variant	No aberration	None	Houdayer	PAXgene	no aberration	22505045	N	Pathogenic/Likely_pathogenic	pathogenic|likely_pathogenic	2017-06-07|2012-11-19|2014-01-31|2013-05-28|2002-05-29|2015-10-02|2016-11-17|0000-00-00|2016-12-09|2017-11-09|2016-08-11
BRCA1	c.1927A>G	p.(Ser643Gly)	2046A>G	S643G	0.0625		1.0330920372	0.41731743592		0.0269455	0.02	0.000549605	Benign	Multifac new calc		Absent																						missense_variant	No aberration	NA	Anczukow	minigene	no aberration	18273839	N	Uncertain_significance	uncertain_significance	2009-02-06|2004-11-25|2015-09-28
BRCA1	c.-19-3A>G		IVS1-3A>G			1			2.67E-05	2.6741e-05	0.97	0.000863879	Benign	Multifac new calc		≥0.0001 & <0.01	0.00166684	East Asian		Findlay	No functional impact	FUNC	NA															"splice_region_variant,intron_variant"								Conflicting_interpretations_of_pathogenicity	uncertain_significance|benign	2010-09-18|2016-09-13|2015-09-01|2013-07-15	35
BRCA1	c.-19-5T>C		IVS1-5T>C				1.0330920372	0.43024338233		0.444481	0.34	0.186314	Uncertain	Multifac new calc	supporting in favour of pathogenicity	Absent																						"splice_region_variant,intron_variant"								Uncertain_significance	uncertain_significance	2003-12-23
BRCA1	c.1960A>C	p.(Lys654Gln)	2079A>C	K654Q		0.61		0.35		0.2135	0.02	0.00433824	Likely Benign	Multifac calc updated		NA			Y																			missense_variant								-	-	-	1
BRCA1	c.1984_1992del	p.(His662_Arg664del)	2103del9	H662-R664del		3.16				3.16	0.02	0.0605828	Uncertain	Multifac new calc	supporting in favour of pathogenicity	Absent																						inframe_deletion								-	-	-
BRCA1	c.1995C>A	p.(Asn665Lys)	2114C>A	N665K			1.0330920372	1.8442990871		1.90533	0.02			Combined LR is not <0.5 or >2	supporting in favour of pathogenicity	Absent																						missense_variant								-	-	-
BRCA1	c.19C>G	p.(Arg7Gly)	138C>G	R7G	0.2431	0.4				0.09724	0.03	0.00299841	Likely Benign	Multifac new calc		Absent				Findlay, Starita	Functional impact - partial/none	FUNC	-0.05268367929	Not Depleted	1													missense_variant								-	-	-
BRCA1	c.19C>T	p.(Arg7Cys)	138C>T	R7C	1.0368		1.5268880068	0.70409695761		1.11464	0.29			Combined LR is not <0.5 or >2	moderate in favour of benign	>0 & <0.0001	4.88424e-05	European (Non-Finnish)		Findlay	No functional impact	FUNC	-0.14393014795	Not Depleted														missense_variant								Conflicting_interpretations_of_pathogenicity	likely_benign|uncertain_significance	2011-07-25|2002-05-29|2017-07-24|2015-08-31|2017-01-04|2013-06-10|2017-04-12|2017-04-20	5
BRCA1	c.1A>G	p.(Met1?)	120A>G	M1?	1.2713930404	2.226064				2.8302	0.96	0.985491	Likely Pathogenic	Multifac new calc		Absent				Findlay	Functional impact - complete	LOF	-0.47965367418	Not Depleted														start_lost								Pathogenic	pathogenic	2010-02-01|2004-02-20|2014-11-03|2014-09-04|2015-10-02|2015-07-01|2016-10-28|2017-10-13|0000-00-00|2014-01-31
BRCA1	c.2006T>C	p.(Met669Thr)	2125T>C	M669T			1.1390847998	0.083247837911		0.0948263	0.02	0.00193149	Likely Benign	Multifac new calc		≥0.0001 & <0.01	0.000675465	East Asian																				missense_variant								Conflicting_interpretations_of_pathogenicity	benign|uncertain_significance|likely_benign	2012-02-17|2004-11-25|2015-12-01|2017-03-14|2018-01-03|2015-06-25	14
BRCA1	c.2014A>G	p.(Lys672Glu)	2133A>G	L672E		0.4				0.4	0.02	0.00809717	Likely Benign	Multifac new calc		Absent																						missense_variant								Uncertain_significance	uncertain_significance	2014-09-15
BRCA1	c.203T>A	p.(Ile68Lys)	322T>A	I68K			1.0330920372	2.3068979191		2.38324	0.66	0.822263	Uncertain	Multifac new calc	supporting in favour of pathogenicity	Absent				Findlay	Functional impact - complete	LOF	-0.17087155757	Not Depleted														missense_variant								Uncertain_significance	uncertain_significance	0000-00-00|2016-06-09
BRCA1	c.2042G>T	p.(Ser681Ile)	2161G>T	S681I			1.0330920372	0.38384154903		0.396544	0.02	0.00802776	Likely Benign	Multifac new calc		Absent																						missense_variant								-	-	-
BRCA1	c.2050C>T	p.(Pro684Ser)	2169C>T	P684S			1.102597599	0.066489318214		0.073311	0.02	0.00149391	Likely Benign	Multifac new calc		1 count	9.7445e-06	European (Non-Finnish)	Y																			missense_variant								Uncertain_significance	uncertain_significance	2015-12-25|2016-02-03|2016-06-06|2017-10-10|2016-10-17|2017-04-20|2016-11-14	1
BRCA1	c.2060A>C	p.(Gln687Pro)	2179A>C	Q687P			1.0672791574	0.3109796202		0.331902	0.02	0.00672794	Likely Benign	Multifac new calc		>0 & <0.0001	2.54117e-05	European (Non-Finnish)																				missense_variant								Conflicting_interpretations_of_pathogenicity	likely_benign|uncertain_significance	2010-03-15|2002-05-29|2017-02-11|2017-01-23|2017-01-31|2017-05-22|2017-05-15	3
BRCA1	c.2082C>A	p.(Ser694Arg)	2201C>A	S694R			1.0672791574	0.77971092599		0.832169	0.02			Combined LR is not <0.5 or >2	supporting in favour of pathogenicity	Absent																						missense_variant								-	-	-
BRCA1	c.2083G>T	p.(Asp695Tyr)	2202G>T	D695Y			1.3404515687	0.0096267985527		0.0129043	0.02	0.000263283	Benign	Multifac new calc		>0 & <0.0001	5.93562e-05	European (Non-Finnish)																				missense_variant	No aberration	NA	Anczukow	minigene	no aberration	18273839	N	Conflicting_interpretations_of_pathogenicity	uncertain_significance|benign|likely_benign	2017-05-11|2012-05-01|2002-05-29|2015-07-09|2017-03-20|2014-01-28	12
BRCA1	c.2091C>A	p.(Phe697Leu)	2210C>A	F697L			1.0330920372	0.87239049384		0.90126	0.02			Combined LR is not <0.5 or >2	supporting in favour of pathogenicity	Absent																						missense_variant								-	-	-
BRCA1	c.211A>G	p.(Arg71Gly)	330A>G	R71G	383.26557922					383.266	0.81	0.999388	Pathogenic	Multifac new calc		1 count	9.78263e-06	European (Non-Finnish)	Y	Findlay, Starita	Functional impact - complete/none	LOF	-2.7880728415	Intermediate	0													"missense_variant,splice_region_variant"	Exon 5 skipping and 22nt of exon 5 skipped, called 3S in Houdayer (variant allele doesn't produce full length)	Complete	Houdayer; Menendez; Sanz; Vega	LCL with puromycin; RTPCR; RTPCR/minigene; RTPCR	exon 5 deletion, 22bp deletion of exon 5; 22bp of exon 5 deleted; 22bp of exon 5 deleted; exon 5 deletion; 22bp of exon 5 deleted	22505045; 21735045; 20215541; 11385711	Y; N; N; N	Pathogenic/Likely_pathogenic	pathogenic|likely_pathogenic	2003-10-01|2012-10-15|2002-05-29|2015-10-02|2016-03-16|2017-01-01|2017-07-06|2015-05-16|2016-12-09|2015-04-02|2017-07-18|2013-01-30|2014-01-31|2017-04-20|2016-04-18|2017-02-23|2017-02-04	1
BRCA1	c.212+1G>A		IVS5+1G>A		1794.1756829	3.73				6692.28	0.97	0.999995	Pathogenic	Multifac new calc		1 count	2.94742e-05	Latino	Y	Findlay	Functional impact - complete	LOF	NA															splice_donor_variant	Impacts splicing	NA	Houdayer; Friedman; Sanz; Rodríguez-Balada	LCL with puromycin ; RTPCR; RTPCR/minigene; cDNA Sequencing	22bp of exon 5 deleted; 22bp of exon 5 deleted; 22bp of exon 5 deleted; exon 5 deletion; Exon 5 deletion	22505045; 8533757; 20215541; 27886673	N; N; N; N	Pathogenic	pathogenic	2012-10-18|2002-05-29|1997-09-04|2015-10-02|2015-11-17|2014-01-31|2015-06-25|2017-03-10|2016-11-07	1
BRCA1	c.212+1G>T		IVS5+1G>T		7.6495248725	3.3410048				25.5571	0.97	0.998791	Pathogenic	Multifac new calc		Absent				Findlay	Functional impact - partial	INT	NA															splice_donor_variant	Impacts splicing	NA	Meindl; Leman	RTPCR; NA	22bp of exon 5 deleted; Use of a cryptic site 22 nt upstream from 5' ss	11802209; 29750258	N; NA	Pathogenic	pathogenic	2016-12-11|2014-01-31|2015-08-28|1999-06-21|2012-06-04|2015-10-02|2015-02-24|2017-04-06|2017-11-01
BRCA1	c.212+21G>A		IVS5+21G>A			2.6				2.6	0.02	0.0503876	Uncertain	Multifac new calc	moderate in favour of benign	>0 & <0.0001	3.39789e-05	South Asian																				intron_variant			Houdayer	PAXgene	No result given	22505045	N	Conflicting_interpretations_of_pathogenicity	uncertain_significance|likely_benign	2006-07-19|2016-09-12|2016-11-07	10
BRCA1	c.212+29G>A		IVS5+29G>A			0.4				0.4	0.02	0.00809717	Likely Benign	Multifac new calc		Absent																						intron_variant								-	-	-
BRCA1	c.2123C>A	p.(Ser708Tyr)	2242C>A	S708Y		3.73				3.73	0.02	0.0707377	Uncertain	Multifac new calc	strong in favour of benign	≥0.0001 & <0.01	0.000393211	South Asian																				missense_variant								Conflicting_interpretations_of_pathogenicity	uncertain_significance|likely_benign	2009-04-03|2002-05-29|2015-12-14|2015-08-11	16
BRCA1	c.212G>A	p.(Arg71Lys)	331G>A	R71K	1.9779					1.9779	0.97			Combined LR is not <0.5 or >2	supporting in favour of pathogenicity	Absent				Findlay	Functional impact - complete (depleted RNA)	LOF	-4.7574921453	Depleted														"missense_variant,splice_region_variant"	22nt of exon 5 skipped, complete effect (3S in Houdayer, monoallelic expression of full-length in Colombo)	Complete	Colombo; Houdayer; Zhang	RTPCR; PAXgene; RTPCR	upregulation of 22bp of exon 5 deletion; 22bp deletion of exon 5; 22bp of exon 5 deleted	23451180; 22505045; 21863257	Y; Y; Y	Pathogenic	pathogenic	2000-11-28|2015-10-02|2014-04-16
BRCA1	c.213-12A>G		IVS5-12A>G		29429.378729	1132.1383817				3.33181e+07	0.97	1	Pathogenic	Multifac new calc		Absent																						intron_variant	Impacts splicing	NA	Hoffman; Menendez	RTPCR/ASO; RTPCR	retention of 11bp of intron 5; retention of 11 nt of intron 5	9805131; 21735045	N; N	Pathogenic	pathogenic	2012-06-06|1999-12-30|2014-11-03|2015-10-02|2015-12-09|0000-00-00|2017-10-09|2015-11-24|2014-12-07|2017-01-17|2017-03-19|2016-02-11|2014-01-31|2016-03-17|2017-02-10
BRCA1	c.2146A>G	p.(Ser716Gly)	2265A>G	S716G			1.0330920372	0.91480672462		0.94508	0.02			Combined LR is not <0.5 or >2	supporting in favour of pathogenicity	Absent																						missense_variant								-	-	-
BRCA1	c.216C>A	p.(Ser72Arg)	335C>A	S72R			1.0672791574	1.2795848296		1.36567	0.81			Combined LR is not <0.5 or >2	supporting in favour of pathogenicity	Absent				Findlay	No functional impact	FUNC	0.5467843913	Not Depleted														missense_variant								Uncertain_significance	uncertain_significance|uncertain_significance	2011-08-18|2002-05-29
BRCA1	c.2180C>T	p.(Pro727Leu)	2299C>T	P727L	0.0628	0.13				0.008164	0.02	0.000166584	Benign	Multifac new calc		>0 & <0.0001	2.93232e-05	European (Non-Finnish)																				missense_variant								Uncertain_significance	uncertain_significance	2011-02-28|1997-11-14|2016-04-07|2016-06-03	3
BRCA1	c.2183G>A	p.(Arg728Lys)	2302G>A	R728K			1.0330920372	0.12746724383		0.131685	0.02	0.00268025	Likely Benign	Multifac new calc		>0 & <0.0001	1.95435e-05	European (Non-Finnish)																				missense_variant								Uncertain_significance	uncertain_significance	2012-06-12|0000-00-00|2017-06-26|2017-01-26|2015-10-31	2
BRCA1	c.2207A>C	p.(Glu736Ala)	2326A>C	E736A		0.32	1.102597599	0.70002016485		0.246989	0.02	0.00501531	Likely Benign	Multifac calc updated		Absent																						missense_variant								Conflicting_interpretations_of_pathogenicity	benign|not_provided|likely_benign|uncertain_significance	2012-02-01|2013-09-19|2016-12-05|2016-11-15|2015-04-06|2017-07-18|2016-03-21
BRCA1	c.2222C>G	p.(Ser741Cys)	2341C>G	S741C			1.0330920372	1.6879009466		1.74376	0.02			Combined LR is not <0.5 or >2	1 count - Not informative	1 count	9.75591e-06	European (Non-Finnish)	Y																			missense_variant								Uncertain_significance	uncertain_significance	0000-00-00|2016-11-14|2015-05-13|2017-04-28|2017-03-29	1
BRCA1	c.2245G>C	p.(Asp749His)	2364G>C	D749H	0.9472					0.9472	0.02			Combined LR is not <0.5 or >2	supporting in favour of pathogenicity	Absent																						missense_variant								Uncertain_significance	uncertain_significance	2013-02-20
BRCA1	c.2245G>T	p.(Asp749Tyr)	2364G>T	D749Y			1.0330920372	0.40422580727		0.417602	0.02	0.00845048	Likely Benign	Multifac new calc		>0 & <0.0001	5.84283e-05	Latino																				missense_variant								Uncertain_significance	uncertain_significance	2017-03-27|2004-11-25|2016-02-25	2
BRCA1	c.2246A>T	p.(Asp749Val)	2365A>T	D749V			1.0672791574	4.0914338512		4.3667	0.02	0.0818245	Uncertain	Multifac new calc	1 count - Not informative	1 count	6.71231e-05	African	Y																			missense_variant								Uncertain_significance	uncertain_significance	2014-04-03|2016-07-26|2016-06-19	1
BRCA1	c.2252T>C	p.(Met751Thr)	2371T>C	M751T			1.1390847998	2.7902636599		3.17835	0.02	0.0609131	Uncertain	Multifac new calc	1 count - Not informative	1 count	9.75077e-06	European (Non-Finnish)	Y																			missense_variant								Conflicting_interpretations_of_pathogenicity	uncertain_significance|benign	2015-07-08|2010-09-08|2016-12-15	1
BRCA1	c.2286A>T	p.(Arg762Ser)	2405A>T	R762S		0.49				0.49	0.02	0.00990099	Likely Benign	Multifac new calc		≥0.0001 & <0.01	0.00166234	East Asian																				missense_variant								Conflicting_interpretations_of_pathogenicity	likely_benign|uncertain_significance	2017-07-27|2010-09-18|2016-09-14|2016-12-22|2015-11-01|2018-01-19|2015-02-06	35
BRCA1	c.2294A>G	p.(Glu765Gly)	2413A>G	E765G			1.0330920372	3.1914744021		3.29709	0.02	0.0630453	Uncertain	Multifac new calc	supporting in favour of pathogenicity	Absent																						missense_variant								Uncertain_significance	uncertain_significance	2002-05-29
BRCA1	c.2296A>G	p.(Ser766Gly)	2415A>G	S766G			1.0672791574	1.3482443069		1.43895	0.02			Combined LR is not <0.5 or >2	1 count - Not informative	1 count	9.76048e-06	European (Non-Finnish)	Y																			missense_variant								Uncertain_significance	uncertain_significance	2009-05-12|2017-08-07|2017-02-06|2017-07-18|2017-08-03|2017-07-11|2017-04-20	1
BRCA1	c.230_238del	p.(Thr77_Phe79del)	349delCGAGATTTA	T77_F79del	1.8333	16.4493				30.1565	0.66	0.983204	Likely Pathogenic	Multifac new calc		Absent																						inframe_deletion								-	-	-
BRCA1	c.230C>T	p.(Thr77Met)	349C>T	T77M		16.4493	1.102597599	1.1059101095		20.0578	0.3	0.895792	Uncertain	Multifac new calc	moderate in favour of benign	>0 & <0.0001	6.71321e-05	African		Findlay, Starita	No functional impact	FUNC	-0.50123065769	Not Depleted	0													missense_variant	No aberration	NA	Raponi	minigene	no aberration	21309043		Uncertain_significance	uncertain_significance	2012-09-20|2002-05-29|2015-06-26|2017-09-07|2017-05-22	3
BRCA1	c.2338C>A	p.(Gln780Lys)	2457C>A	Q780K			1.0330920372	0.41576326892		0.429522	0.02	0.00868958	Likely Benign	Multifac new calc		Absent																						missense_variant								Uncertain_significance	uncertain_significance	2003-12-23
BRCA1	c.2338C>G	p.(Gln780Glu)	2457C>G	Q780E			1.0672791574	0.76607415283		0.817615	0.02			Combined LR is not <0.5 or >2	supporting in favour of pathogenicity	Absent																						missense_variant								Uncertain_significance	uncertain_significance	2011-11-22|2017-08-04|2017-05-23|2016-07-13|2017-05-09
BRCA1	c.2346T>A	p.(Ser782Arg)	2465T>A	S782R			1.0330920372	0.27441778155		0.283499	0.02	0.00575241	Likely Benign	Multifac new calc		Absent																						missense_variant								Uncertain_significance	uncertain_significance	2017-01-06
BRCA1	c.2351C>T	p.(Ser784Leu)	2470C>T	S784L	0.5224	0.044	1.4779786812	0.10249778289		0.00348208	0.02	7.10578e-05	Benign	Multifac new calc		Absent																						missense_variant								Conflicting_interpretations_of_pathogenicity	likely_benign|uncertain_significance	2009-08-28|2002-05-29|2015-12-18|2014-10-08|2015-09-21|2017-07-27|2015-10-16|2017-07-28|2017-03-30
BRCA1	c.2368A>G	p.(Thr790Ala)	2487A>G	T790A		0.38	1.7392549195	0.63886836487		0.422239	0.02	0.0085435	Likely Benign	Multifac new calc		≥0.0001 & <0.01	0.000974163	African																				missense_variant								Conflicting_interpretations_of_pathogenicity	benign|uncertain_significance|likely_benign	2008-11-25|2002-05-29|2015-12-07|2017-07-07|2013-11-08|2017-11-24|2015-04-07	25
BRCA1	c.2397T>A	p.(Asn799Lys)	2516T>A	N799K		0.2856	1.2975141811	2.440213563		0.90427	0.02			Combined LR is not <0.5 or >2	supporting in favour of pathogenicity	Absent																						missense_variant								Uncertain_significance	uncertain_significance	2017-06-28|2015-11-09|2002-05-29|2015-12-23|2014-06-29|2017-03-31|2017-04-14
BRCA1	c.2416G>A	p.(Ala806Thr)	2535G>A	A806T			1.1767794364	0.77971092599		0.917548	0.02			Combined LR is not <0.5 or >2	1 count - Not informative	1 count	9.78244e-06	European (Non-Finnish)	Y																			missense_variant								Conflicting_interpretations_of_pathogenicity	uncertain_significance|likely_benign	2017-07-31|2009-04-30|2001-10-29|2017-10-02|2015-02-24|2017-06-05	1
BRCA1	c.2447A>G	p.(His816Arg)	2566A>G	H816R			1.5774158415	0.074377831121		0.117325	0.02	0.00238866	Likely Benign	Multifac new calc		>0 & <0.0001	6.71501e-05	African																				missense_variant								Conflicting_interpretations_of_pathogenicity	benign|uncertain_significance|likely_benign	2009-11-12|1999-04-12|2016-04-21|2016-07-06|2017-07-31|2014-07-29|2017-02-07|2017-03-07	6
BRCA1	c.2452T>G	p.(Cys818Gly)	2571T>G	C818G			1.0330920372	0.45096269938		0.465886	0.02	0.00941833	Likely Benign	Multifac new calc		Absent																						missense_variant								-	-	-
BRCA1	c.2473G>T	p.(Asp825Tyr)	2592G>T	D825Y			1.2975141811	1.1929290602		1.54784	0.02			Combined LR is not <0.5 or >2	strong in favour of benign	≥0.0001 & <0.01	0.000129584	European (Non-Finnish)																				missense_variant								Conflicting_interpretations_of_pathogenicity	likely_benign|uncertain_significance	2017-03-06|2012-07-17|1999-04-12|2016-11-11|2016-06-20|2017-09-27|2016-11-17|2016-06-10	2
BRCA1	c.2482G>A	p.(Gly828Ser)	2601G>A	G828S			1.102597599	0.051517265808		0.0568028	0.02	0.0011579	Likely Benign	Multifac new calc		Absent																						missense_variant								Uncertain_significance	uncertain_significance	2004-02-20|2016-07-11
BRCA1	c.2503C>T	p.(His835Tyr)	2622C>T	H835Y			1.1390847998	0.27441778155		0.312585	0.02	0.00633885	Likely Benign	Multifac new calc		>0 & <0.0001	1.69676e-05	European (Non-Finnish)																				missense_variant	No aberration	NA	Anczukow	minigene	no aberration	18273839	N	Uncertain_significance	uncertain_significance	2016-01-28	2
BRCA1	c.2518A>T	p.(Ser840Cys)	2637A>T	S840C		4.13	1.0672791574	0.4526484145		1.99521	0.02			Combined LR is not <0.5 or >2	moderate in favour of benign	>0 & <0.0001	2.92666e-05	European (Non-Finnish)																				missense_variant								Conflicting_interpretations_of_pathogenicity	uncertain_significance|likely_benign	2017-05-31|2012-10-09|2016-11-03|2016-09-26|2016-12-12|2016-03-10	3
BRCA1	c.2522G>A	p.(Arg841Gln)	2641G>A	R841Q	0.5054	3.5473452564	1.6835430502	0.043197224827		0.130382	0.02	0.0026538	Likely Benign	Multifac new calc		>0 & <0.0001	9.32836e-05	European (Non-Finnish)		Bouwman	No functional impact									VUS	Neutral							missense_variant	No aberration	NA	Anczukow	minigene	no aberration	18273839	N	Conflicting_interpretations_of_pathogenicity	likely_benign|benign|uncertain_significance	2017-05-10|2015-04-16|2012-05-01|2004-02-20|2017-07-28|2015-09-21|2014-11-18|2017-08-11|2017-03-17	12
BRCA1	c.2564A>C	p.(Gln855Pro)	2683A>C	Q855P	1.0498	0.4				0.41992	0.02	0.00849698	Likely Benign	Multifac new calc		Absent																						missense_variant								Uncertain_significance	uncertain_significance	2015-10-02|2017-04-20|2017-01-07
BRCA1	c.2590T>G	p.(Ser864Ala)	2709T>G	S864A			1.0330920372	0.53736787156		0.55515	0.02			Combined LR is not <0.5 or >2	supporting in favour of pathogenicity	Absent																						missense_variant								Uncertain_significance	uncertain_significance	2016-08-24|2004-11-25|2014-07-29
BRCA1	c.2591C>T	p.(Ser864Leu)	2710C>T	S864L			1.0330920372	0.63886836487		0.66001	0.02			Combined LR is not <0.5 or >2	1 count - Not informative	1 count	2.92193e-05	Latino	Y																			missense_variant								Uncertain_significance	uncertain_significance	2003-12-23|2014-05-08	1
BRCA1	c.2597G>A	p.(Arg866His)	2716G>A	R866H			1.1767794364	0.023897916152		0.0281226	0.02	0.000573601	Benign	Multifac new calc		>0 & <0.0001	4.23657e-05	African																				missense_variant	No aberration	NA	Anczukow	minigene	no aberration	18273839	N	Uncertain_significance	uncertain_significance	2017-07-20|2009-05-28|2003-12-23|2014-11-03|2016-07-26|2016-11-17|2016-07-25	5
BRCA1	c.259T>G	p.(Leu87Val)	378T>G	L87V			1.0672791574	1.359138616		1.45058	0.03			Combined LR is not <0.5 or >2	NA	NA				Findlay	No functional impact	FUNC	-1.0126599483	Not Depleted														missense_variant								Uncertain_significance	uncertain_significance	2017-08-22|2004-02-20|2016-02-19|2017-05-17|2015-04-06|2016-06-08	2
BRCA1	c.2612C>A	p.(Pro871Gln)	2731C>A	P871Q			1.0672791574	0.53736787156		0.573522	0.02			Combined LR is not <0.5 or >2	supporting in favour of pathogenicity	Absent																						missense_variant								Uncertain_significance	uncertain_significance	2004-02-20
BRCA1	c.2612C>G	p.(Pro871Arg)	2731C>G	P871R			1.102597599	0.81800229243		0.901927	0.02			Combined LR is not <0.5 or >2	strong in favour of benign	≥0.0001 & <0.01	0.000142548	Latino																				missense_variant								Conflicting_interpretations_of_pathogenicity	likely_benign|uncertain_significance	2009-06-02|2017-07-14|2017-08-08|2016-12-05|2016-08-30	5
BRCA1	c.2650A>G	p.(Thr884Ala)	2769A>G	T884A			1.0330920372	0.066489318214		0.0686896	0.02	0.00139987	Likely Benign	Multifac new calc		Absent																						missense_variant								Uncertain_significance	uncertain_significance	1999-12-30
BRCA1	c.2662C>T	p.(His888Tyr)	2781C>T	H888Y		25.611143569	1.1767794364	0.061004820135		1.8386	0.02			Combined LR is not <0.5 or >2	moderate in favour of benign	>0 & <0.0001	3.90381e-05	European (Non-Finnish)																				missense_variant								Uncertain_significance	uncertain_significance	2016-02-01|2016-03-23|2003-12-23|2016-02-19|2017-03-10|2017-05-01|2016-02-29|2017-03-07	5
BRCA1	c.2668G>C	p.(Gly890Arg)	2787G>C	G890R			1.102597599	0.24825704041		0.273728	0.02	0.00555524	Likely Benign	Multifac new calc		Absent																						missense_variant								-	-	-
BRCA1	c.2677A>C	p.(Lys893Gln)	2796A>C	K893Q			1.0330920372	0.82217702947		0.849385	0.02			Combined LR is not <0.5 or >2	supporting in favour of pathogenicity	Absent																						missense_variant								Uncertain_significance	uncertain_significance	2004-11-25
BRCA1	c.267C>G	p.(Ile89Met)	386C>G	I89M			1.1767794364	0.91480672462		1.07653	0.03			Combined LR is not <0.5 or >2	1 count - Not informative	1 count	0.000114758	African	Y	Findlay	No functional impact	FUNC	0.10474574384	Not Depleted														missense_variant								Conflicting_interpretations_of_pathogenicity	uncertain_significance|likely_benign	2016-02-01|2004-11-25|2015-07-09	1
BRCA1	c.2692A>G	p.(Lys898Glu)	2811A>G	K898E			1.0330920372	0.1077900139		0.111357	0.02	0.00226744	Likely Benign	Multifac new calc		Absent																						missense_variant								Uncertain_significance	uncertain_significance	2003-12-23
BRCA1	c.2726A>T	p.(Asn909Ile)	2845A>T	N909I			1.1767794364	0.70002016485		0.823769	0.02			Combined LR is not <0.5 or >2	strong in favour of benign	≥0.0001 & <0.01	0.00113045	East Asian																				missense_variant								Uncertain_significance	uncertain_significance	2012-06-14|1999-12-22|2014-11-03|2015-12-18|2017-06-14|2017-04-06|2017-06-23|2017-04-02|2016-12-05|2015-11-01	20
BRCA1	c.2728C>G	p.(Gln910Glu)	2847C>G	Q910E			1.0330920372	0.11135160573		0.115036	0.02	0.00234218	Likely Benign	Multifac new calc		Absent																						missense_variant								-	-	-
BRCA1	c.2758G>A	p.(Val920Ile)	2877G>A	V920I	0.1637		1.2157214653	0.070221116987		0.013975	0.02	0.000285122	Benign	Multifac new calc		>0 & <0.0001	5.84249e-05	Latino																				missense_variant								Conflicting_interpretations_of_pathogenicity	benign|uncertain_significance|likely_benign	2009-07-13|2004-02-20|2016-04-06|2017-06-19|2014-12-01|2017-03-30|2016-12-21	3
BRCA1	c.2765C>G	p.(Thr922Arg)	2884C>G	T922R		0.9	1.0672791574	0.29213061026		0.280606	0.02	0.00569405	Likely Benign	Multifac new calc		1 count	9.7725e-06	European (Non-Finnish)	Y																			missense_variant								Uncertain_significance	uncertain_significance	2004-11-25|2016-04-21	1
BRCA1	c.2770A>G	p.(Asn924Asp)	2889A>G	N924D		0.49				0.49	0.02	0.00990099	Likely Benign	Multifac new calc		1 count	9.76791e-06	European (Non-Finnish)	Y																			missense_variant								-	-	-	1
BRCA1	c.2783G>A	p.(Gly928Asp)	2902G>A	G928D			1.0672791574	0.11135160573		0.118843	0.02	0.0024195	Likely Benign	Multifac new calc		>0 & <0.0001	1.69759e-05	European (Non-Finnish)																				missense_variant	No aberration	NA	Anczukow	minigene	no aberration	18273839	N	Uncertain_significance	variant_of_unknown_significance|uncertain_significance	2012-07-13|2016-12-23|2017-01-06|2016-09-19	2
BRCA1	c.2789C>T	p.(Pro930Leu)	2908C>T	P930L			1.0330920372	0.60187213831		0.621789	0.02			Combined LR is not <0.5 or >2	supporting in favour of pathogenicity	Absent																						missense_variant								Uncertain_significance	uncertain_significance	2002-05-29|2016-06-07|2015-02-24
BRCA1	c.2798G>A	p.(Gly933Asp)	2917G>A	G933D		0.3476	1.1390847998	4.1256445442		1.63353	0.02			Combined LR is not <0.5 or >2	supporting in favour of pathogenicity	Absent																						missense_variant								Uncertain_significance	uncertain_significance	2012-04-26|2004-11-25|2016-02-08|2016-05-20|2016-10-18|2017-05-31
BRCA1	c.2798G>C	p.(Gly933Ala)	2917G>C	G933A		0.0168	1.0330920372	0.42492835983		0.00737503	0.02	0.000150488	Benign	Multifac new calc		Absent																						missense_variant								Uncertain_significance	uncertain_significance	2016-04-11|2017-01-30|2017-01-13
BRCA1	c.2857T>C	p.(Cys953Arg)	2976T>C	C953R			1.0330920372	0.48252502315		0.498493	0.02	0.0100709	Likely Benign	Multifac new calc		Absent																						missense_variant								Uncertain_significance	uncertain_significance	2016-06-10
BRCA1	c.2872T>A	p.(Phe958Ile)	2991T>A	F958I			1.0672791574	0.89110389773		0.951057	0.02			Combined LR is not <0.5 or >2	supporting in favour of pathogenicity	Absent																						missense_variant								Uncertain_significance	uncertain_significance	2004-02-20
BRCA1	c.2884G>A	p.(Glu962Lys)	3003G>A	E962K		0.3507	1.2559521653	0.10810185492		0.0476148	0.02	0.000970787	Benign	Multifac new calc		>0 & <0.0001	8.47314e-05	African																				missense_variant								Uncertain_significance	uncertain_significance	2017-01-24|2004-02-20|2015-05-31|2016-04-06	4
BRCA1	c.2891G>A	p.(Gly964Glu)	3010G>A	G964E			1.0330920372	3.4159548001		3.529	0.02	0.0671819	Uncertain	Multifac new calc	supporting in favour of pathogenicity	Absent																						missense_variant								-	-	-
BRCA1	c.2910A>C	p.(Lys970Asn)	3029A>C	K970N			1.102597599	0.77971092599		0.859707	0.02			Combined LR is not <0.5 or >2	NA	NA			Y																			missense_variant								Conflicting_interpretations_of_pathogenicity	benign|uncertain_significance	2012-01-25|2015-12-22|2013-10-22|2014-09-10|2017-06-26	1
BRCA1	c.2912A>G	p.(His971Arg)	3031A>G	H971R	1.937	0.0049				0.0094913	0.02	0.000193662	Benign	Multifac new calc		Absent																						missense_variant								-	-	-
BRCA1	c.2917C>G	p.(Leu973Val)	3036C>G	L973V			1.0330920372	0.22588384609		0.233359	0.02	0.00473985	Likely Benign	Multifac new calc		Absent																						missense_variant								Uncertain_significance	uncertain_significance	2012-04-09|2003-12-23|2016-02-04
BRCA1	c.2921T>C	p.(Leu974Ser)	3040T>C	L974S			1.0330920372	1.3420538648		1.38647	0.02			Combined LR is not <0.5 or >2	supporting in favour of pathogenicity	Absent																						missense_variant								Uncertain_significance	uncertain_significance	2004-11-25|2016-05-05
BRCA1	c.2935C>T	p.(Arg979Cys)	3054C>T	R979C		0.64	1.2157214653	0.27234708317		0.211903	0.02	0.00430593	Likely Benign	Multifac new calc		>0 & <0.0001	6.75311e-05	African																				missense_variant	No aberration	NA	Anczukow	minigene	no aberration	18273839	N	Conflicting_interpretations_of_pathogenicity	uncertain_significance|likely_benign	2017-07-10|2012-02-09|2002-05-29|2015-09-06|2016-09-07|2017-08-24	6
BRCA1	c.2963C>T	p.(Ser988Leu)	3082C>T	S988L		0.59	1.0672791574	0.26927500761		0.169561	0.02	0.0034485	Likely Benign	Multifac new calc		>0 & <0.0001	3.90854e-05	European (Non-Finnish)																				missense_variant								Conflicting_interpretations_of_pathogenicity	benign|uncertain_significance	2012-02-01|2016-12-27|2015-03-18|2017-05-09	4
BRCA1	c.2998_3003del	p.(Glu1000_Glu1001del)	3117del6	EE1000del			1.2975141811	0.06347335335		0.0823576	0.02	0.00167795	Likely Benign	Multifac new calc		>0 & <0.0001	4.24333e-05	European (Non-Finnish)																				inframe_deletion								Conflicting_interpretations_of_pathogenicity	uncertain_significance|likely_benign	2017-07-31|2000-06-12|2014-10-30|2012-03-12|2017-06-02|2017-10-31|2015-03-27|2017-04-28	5
BRCA1	c.2998G>A	p.(Glu1000Lys)	3117G>A	E1000K			1.102597599	0.044978232113		0.0495929	0.02	0.00101108	Likely Benign	Multifac new calc		1 count	9.77269e-06	European (Non-Finnish)	Y																			missense_variant								Uncertain_significance	uncertain_significance	2016-10-02|2004-02-20|2016-05-06	1
BRCA1	c.301+10G>A		IVS6+10G>A				1.0330920372	1.4556750892		1.50385	0.02			Combined LR is not <0.5 or >2	1 count - Not informative	1 count	6.71411e-05	African	Y	Findlay	No functional impact	FUNC	NA															intron_variant								Conflicting_interpretations_of_pathogenicity	uncertain_significance|likely_benign	2002-05-29|2016-09-08|2016-10-17|2017-06-22	1
BRCA1	c.301+26A>C		IVS6+26A>C		3.7199	0.4				1.48796	0.02			Combined LR is not <0.5 or >2	supporting in favour of pathogenicity	Absent																						intron_variant								-	-	-
BRCA1	c.301+27C>A		IVS6+26C>A		1.8818					1.8818	0.02			Combined LR is not <0.5 or >2	supporting in favour of pathogenicity	Absent																						intron_variant								-	-	-
BRCA1	c.301+7G>A		IVS6+7G>A		1.363440054	0.001087452256	0.068385088563	0.037415891869	1.28E-05	4.84778e-11	0.02	9.89343e-13	Benign	Multifac calc updated		≥0.0001 & <0.01	0.000152548	European (Non-Finnish)		Findlay	No functional impact	FUNC	NA															"splice_region_variant,intron_variant"	No aberration	None	Steffensen; Houdayer	minigene; PAXgene	no aberration; no aberration	24667779; 22505045	N; Y	Conflicting_interpretations_of_pathogenicity	benign|uncertain_significance|likely_benign	2011-03-14|2002-05-29|2015-12-28|2014-06-24|2014-06-06|2017-07-21|2015-07-20	21
BRCA1	c.301+8T>C		IVS6+8T>C				1.7392549195	0.12051984426		0.209615	0.02	0.00425963	Likely Benign	Multifac new calc		≥0.0001 & <0.01	0.00148255	African		Findlay	No functional impact	FUNC	NA															"splice_region_variant,intron_variant"								Conflicting_interpretations_of_pathogenicity	uncertain_significance|benign|likely_benign	2004-02-20|2016-04-21|2012-11-30|2014-03-14|0000-00-00|2017-07-31|2016-05-16|2016-03-24	48
BRCA1	c.302-2del		IVS6-2delA		58263.43937	387.67352347	1.4306360208	1.870300597		6.0437e+07	0.97	1	Pathogenic	Multifac new calc		Absent																						splice_acceptor_variant	Impacts splicing	NA	Chen; Southey	RTPCR; GFP	10bp of exon 7 deleted; no aberration	16619214; 12815598	N; N	Pathogenic	pathogenic	2015-12-28|2014-01-31|2013-03-14|2002-05-29|2015-10-02|2017-01-20|2015-04-20|2016-11-17
BRCA1	c.3040A>T	p.(Met1014Leu)	3159A>T	M1014L			1.0330920372	0.064077593073		0.0661981	0.02	0.00134916	Likely Benign	Multifac new calc		≥0.0001 & <0.01	0.000201667	African																				missense_variant								Uncertain_significance	uncertain_significance	2003-12-23|2016-09-08|2016-12-19	3
BRCA1	c.3041T>A	p.(Met1014Lys)	3160T>A	M1014K	1.9234					1.9234	0.02			Combined LR is not <0.5 or >2	moderate in favour of benign	>0 & <0.0001	5.8532e-05	European (Non-Finnish)																				missense_variant								Uncertain_significance	uncertain_significance	2016-08-27|2003-12-23|2013-12-06|2017-03-30	6
BRCA1	c.3055A>G	p.(Ile1019Val)	3174A>G	I1019V			1.0672791574	1.4556750892		1.55361	0.02			Combined LR is not <0.5 or >2	supporting in favour of pathogenicity	Absent																						missense_variant								Conflicting_interpretations_of_pathogenicity	likely_benign|uncertain_significance	2010-02-01|2001-10-29|2015-12-10|2017-04-11|2015-06-27|2015-06-01|2017-07-10|2016-12-27
BRCA1	c.305C>G	p.(Ala102Gly)	424C>G	A102G			1.1767794364	0.030160450768		0.0354922	0.02	0.000723806	Benign	Multifac new calc		Absent				Starita	No functional impact				0													missense_variant								Conflicting_interpretations_of_pathogenicity	likely_benign|uncertain_significance	2012-07-17|2004-11-25|2017-03-31|2015-06-25|2016-04-27|2017-07-26|2017-07-28
BRCA1	c.3080G>A	p.(Ser1027Asn)	3199G>A	S1027N			1.0330920372	2.5992660936		2.68528	0.02	0.0519545	Uncertain	Multifac new calc	supporting in favour of pathogenicity	Absent																						missense_variant								Uncertain_significance	uncertain_significance	0000-00-00|2015-01-19
BRCA1	c.3082C>T	p.(Arg1028Cys)	3201C>T	R1028C	0.1313159	0.056010528	1.5268880068	0.081048156898		0.000910201	0.02	1.85752e-05	Benign	Multifac new calc		>0 & <0.0001	6.55351e-05	South Asian																				missense_variant								Conflicting_interpretations_of_pathogenicity	likely_benign|uncertain_significance	2012-05-01|2004-02-20|2017-07-20|2015-10-06|2017-10-24|2016-10-31	6
BRCA1	c.3140T>C	p.(Val1047Ala)	3259G>C	V1047A	0.9698					0.9698	0.02			Combined LR is not <0.5 or >2	supporting in favour of pathogenicity	Absent																						missense_variant								not_provided	not_provided	0000-00-00
BRCA1	c.3143G>A	p.(Gly1048Asp)	3262G>A	G1048D			1.1390847998	0.40422580727		0.460447	0.02	0.00930941	Likely Benign	Multifac new calc		≥0.0001 & <0.01	0.000381227	African																				missense_variant	No aberration	NA	Anczukow	minigene	no aberration	18273839	N	Uncertain_significance	uncertain_significance	2002-05-29|2016-07-08|2017-05-25|2017-05-11|2016-02-01	9
BRCA1	c.3143G>T	p.(Gly1048Val)	3262G>T	G1048V			1.1390847998	0.013496150818		0.0153733	0.02	0.000313642	Benign	Multifac new calc		1 count	3.27654e-05	South Asian	Y																			missense_variant								Uncertain_significance	uncertain_significance	2004-02-20|2015-08-04|2016-02-08|2017-07-11|2016-02-01	1
BRCA1	c.3211G>A	p.(Glu1071Lys)	3330G>A	E1071K			1.0330920372	0.21373488389		0.220808	0.02	0.00448607	Likely Benign	Multifac new calc		1 count	9.81354e-06	European (Non-Finnish)	Y																			missense_variant								Uncertain_significance	uncertain_significance	2016-08-19|2016-08-03|2016-10-26	1
BRCA1	c.3220A>G	p.(Arg1074Gly)	3339A>G	R1074G			1.0330920372	0.27918964579		0.288429	0.02	0.00585185	Likely Benign	Multifac new calc		≥0.0001 & <0.01	0.000127043	African																				missense_variant								Uncertain_significance	uncertain_significance	1997-02-15|2015-06-07|2015-03-17|2017-04-20	3
BRCA1	c.3247A>T	p.(Met1083Leu)	3366A>T	M1083L			1.0330920372	0.7143000632		0.737938	0.02			Combined LR is not <0.5 or >2	supporting in favour of pathogenicity	Absent																						missense_variant								-	-	-
BRCA1	c.3248T>C	p.(Met1083Thr)	3367T>C	M1083T			1.0330920372	1.6021018196		1.65512	0.02			Combined LR is not <0.5 or >2	supporting in favour of pathogenicity	Absent																						missense_variant								Uncertain_significance	uncertain_significance	2016-05-25|2017-10-20|2016-12-30
BRCA1	c.3260G>C	p.(Gly1087Ala)	3379G>C	G1087A			1.0330920372	0.65282795394		0.674431	0.02			Combined LR is not <0.5 or >2	1 count - Not informative	1 count	6.71141e-05	African	Y																			missense_variant								Uncertain_significance	uncertain_significance	2017-02-09|2003-12-23|2016-02-25|2014-01-07	1
BRCA1	c.3267G>T	p.(Leu1089Phe)	3386G>T	L1089F			1.0330920372	0.26927500761		0.278186	0.02	0.00564521	Likely Benign	Multifac new calc		1 count	6.48004e-05	European (Non-Finnish)	Y																			missense_variant								Uncertain_significance	uncertain_significance	2017-03-22	1
BRCA1	c.3270A>T	p.(Gln1090His)	3389A>T	Q1090H		0.64				0.64	0.02			Combined LR is not <0.5 or >2	moderate in favour of benign	>0 & <0.0001	2.55245e-05	European (Non-Finnish)																				missense_variant								Conflicting_interpretations_of_pathogenicity	likely_benign|uncertain_significance	2012-09-18|2016-09-19|2016-06-07|2017-07-21	3
BRCA1	c.3280T>G	p.(Tyr1094Asp)	3399T>G	Y1094D			1.0330920372	0.27441778155		0.283499	0.02	0.00575241	Likely Benign	Multifac new calc		Absent																						missense_variant								-	-	-
BRCA1	c.3305A>G	p.(Asn1102Ser)	3424A>G	N1102S		0.748288	1.0672791574	0.25299836602		0.202053	0.02	0.00410659	Likely Benign	Multifac new calc		>0 & <0.0001	9.77211e-06	European (Non-Finnish)																				missense_variant								Uncertain_significance	uncertain_significance	2004-02-20|2015-03-27|2017-06-07	2
BRCA1	c.3327_3329del	p.(Lys1110del)	3446del3	K1109del			1.2157214653	0.4526484145		0.550294	0.02			Combined LR is not <0.5 or >2	moderate in favour of benign	>0 & <0.0001	5.65291e-05	East Asian																				inframe_deletion	No aberration	NA	Anczukow	minigene	no aberration	18273839	N	Conflicting_interpretations_of_pathogenicity	uncertain_significance|likely_benign	2003-12-23|2017-06-27|2016-12-13|2017-07-27|2017-04-27	3
BRCA1	c.3328_3330del	p.(Lys1110del)	3447del3	K1110del		0.64	1.0672791574	1.1045018779		0.75444	0.02			Combined LR is not <0.5 or >2	strong in favour of benign	≥0.0001 & <0.01	0.00324505	South Asian		Bouwman	No functional impact									VUS	Neutral							inframe_deletion								Conflicting_interpretations_of_pathogenicity	benign|uncertain_significance|likely_benign	2017-07-24|2004-02-20|2008-11-11|2015-12-22|0000-00-00|2015-09-21|2017-07-06|2014-07-09|2016-12-21|2017-06-28|2016-03-28	99
BRCA1	c.332A>C	p.(Glu111Ala)	451A>C	E111A			1.0330920372	0.64181016236		0.663049	0.02			Combined LR is not <0.5 or >2	supporting in favour of pathogenicity	Absent				Starita	No functional impact				0													missense_variant								Uncertain_significance	uncertain_significance	2004-02-20|2017-02-16
BRCA1	c.3344_3346del	p.(Glu1115del)	3463del3	E1115del		0.0798	1.0330920372	0.59405355714		0.0489742	0.02	0.000998476	Benign	Multifac new calc		>0 & <0.0001	2.54595e-05	European (Non-Finnish)																				inframe_deletion								Uncertain_significance	uncertain_significance	2004-11-25|2017-04-13|2014-08-11|2017-02-28|2017-02-16	3
BRCA1	c.3347T>G	p.(Val1116Gly)	3466T>G	V1116G		0.4				0.4	0.02	0.00809717	Likely Benign	Multifac new calc		Absent																						missense_variant								Uncertain_significance	uncertain_significance	2014-10-13
BRCA1	c.3355A>T	p.(Thr1119Ser)	3474A>T	T1119S			1.102597599	1.1350057717		1.25145	0.02			Combined LR is not <0.5 or >2	1 count - Not informative	1 count	9.76296e-06	European (Non-Finnish)	Y																			missense_variant								Uncertain_significance	uncertain_significance	2017-07-25|2003-12-23|2016-04-21|2015-12-04	1
BRCA1	c.3362A>G	p.(Asn1121Ser)	3481A>G	N1121S		0.09728	1.1390847998	0.82248261328		0.0911394	0.02	0.00185654	Likely Benign	Multifac new calc		≥0.0001 & <0.01	0.000136017	African																				missense_variant								Conflicting_interpretations_of_pathogenicity	benign|uncertain_significance|likely_benign	2012-02-24|2004-11-25|2016-09-26|2017-06-24|2017-07-19|2016-10-25|2015-02-05	4
BRCA1	c.3416G>T	p.(Ser1139Ile)	3535G>T	S1139I	0.0623	0.196	1.1390847998	0.043757101932		0.000608624	0.02	1.24207e-05	Benign	Multifac new calc		>0 & <0.0001	2.92438e-05	European (Non-Finnish)																				missense_variant								Uncertain_significance	uncertain_significance	2017-07-21|2016-04-14|2004-11-25|2014-11-03|2016-08-17|2017-02-14	3
BRCA1	c.3424G>C	p.(Ala1142Pro)	3543G>C	A1142P			1.102597599	0.060824874374		0.0670654	0.02	0.00136681	Likely Benign	Multifac new calc		Absent																						missense_variant								Uncertain_significance	uncertain_significance	1997-02-15|2015-02-26|2017-03-07|2016-03-25
BRCA1	c.3425C>T	p.(Ala1142Val)	3544C>T	A1142V			1.0330920372	0.11751792706		0.121407	0.02	0.00247157	Likely Benign	Multifac new calc		Absent																						missense_variant								Uncertain_significance	uncertain_significance	2017-03-27
BRCA1	c.3436T>A	p.(Cys1146Ser)	3555T>A	C1146S			1.0330920372	1.7634963994		1.82185	0.64			Combined LR is not <0.5 or >2	supporting in favour of pathogenicity	Absent																						missense_variant								-	-	-
BRCA1	c.3448C>T	p.(Pro1150Ser)	3567C>T	P1150S		0.4				0.4	0.02	0.00809717	Likely Benign	Multifac new calc		≥0.0001 & <0.01	0.00119481	East Asian																				missense_variant								Conflicting_interpretations_of_pathogenicity	uncertain_significance|likely_benign	2002-05-29|2017-07-10|2017-07-01|2015-11-01|2012-08-10|2017-10-04|2014-01-31|2016-03-17	23
BRCA1	c.3454G>A	p.(Asp1152Asn)	3573G>A	D1152N	1.228	0.572908	1.2559521653	0.076139063807		0.0672766	0.02	0.00137111	Likely Benign	Multifac new calc		>0 & <0.0001	8.46984e-05	European (Non-Finnish)																				missense_variant								Conflicting_interpretations_of_pathogenicity	uncertain_significance|benign|likely_benign	2017-05-26|2004-02-20|2010-01-14|2017-06-14|2017-09-29|2017-04-20|2016-02-10|2016-09-29|2017-01-21|2017-07-28	10
BRCA1	c.347A>G	p.(Glu116Gly)	466A>G	E116G			1.0330920372	1.3187518536		1.36239	0.02			Combined LR is not <0.5 or >2	supporting in favour of pathogenicity	Absent				Starita	No functional impact				0													missense_variant								-	-	-
BRCA1	c.3515A>G	p.(Glu1172Gly)	3634A>G	E1172G			1.0330920372	1.2815524534		1.32396	0.02			Combined LR is not <0.5 or >2	strong in favour of benign	≥0.0001 & <0.01	0.000129634	European (Non-Finnish)																				missense_variant								Uncertain_significance	uncertain_significance	0000-00-00|2013-10-21	2
BRCA1	c.3541G>A	p.(Val1181Ile)	3660G>A	V1181I		0.0168	1.1767794364	0.16356565934		0.00323368	0.02	6.5989e-05	Benign	Multifac new calc		≥0.0001 & <0.01	0.000458746	South Asian																				missense_variant								Conflicting_interpretations_of_pathogenicity	uncertain_significance|likely_benign	2017-07-12|2002-05-29|2017-08-04|2015-03-04|2016-08-23|2017-04-06	19
BRCA1	c.3560G>A	p.(Ser1187Asn)	3679G>A	S1187N			1.1390847998	0.68397192331		0.779102	0.02			Combined LR is not <0.5 or >2	moderate in favour of benign	>0 & <0.0001	8.77398e-05	Latino																				missense_variant								Uncertain_significance	uncertain_significance	2016-07-24|2003-12-23|2016-08-04|2017-01-17|2017-07-07	4
BRCA1	c.3568C>T	p.(Pro1190Ser)	3687C>T	P1190S			1.0330920372	0.65282795394		0.674431	0.02			Combined LR is not <0.5 or >2	supporting in favour of pathogenicity	Absent																						missense_variant								-	-	-
BRCA1	c.3581C>T	p.(Thr1194Ile)	3700C>T	T1194I			1.0330920372	0.27751733377		0.286701	0.02	0.005817	Likely Benign	Multifac new calc		Absent																						missense_variant								Uncertain_significance	uncertain_significance	2004-02-20|2012-03-15|2012-08-10|2015-03-27|2016-05-03
BRCA1	c.3587C>T	p.(Thr1196Ile)	3706C>T	T1196I			1.0330920372	2.3963828831		2.47568	0.02	0.0480942	Uncertain	Multifac new calc	1 count - Not informative	1 count	9.76181e-06	European (Non-Finnish)	Y																			missense_variant								Uncertain_significance	uncertain_significance	2015-04-24|2004-11-25|2016-03-31|2016-12-16	1
BRCA1	c.3596C>T	p.(Ala1199Val)	3715C>T	A1199V			1.0672791574	0.38384154903		0.409666	0.02	0.00829121	Likely Benign	Multifac new calc		≥0.0001 & <0.01	0.000991132	East Asian																				missense_variant								Conflicting_interpretations_of_pathogenicity	uncertain_significance|likely_benign	2015-07-23|2017-03-17|2014-09-11|2017-07-06	20
BRCA1	c.3600G>C	p.(Gln1200His)	3719G>C	Q1200H		2.0224		0.35		0.70784	0.02			Combined LR is not <0.5 or >2	strong in favour of benign	≥0.0001 & <0.01	0.00385528	African																				missense_variant	No aberration	NA	Anczukow	minigene	no aberration	18273839	N	Benign/Likely_benign	benign|likely_benign|not_provided	2002-05-29|2014-11-03|2014-09-03|2013-09-19|2014-02-05|2014-02-03|2017-05-02|2016-10-18|2014-11-18|2015-11-17|2017-08-04|2017-02-14	94
BRCA1	c.3600G>T	p.(Gln1200His)	3719G>T	Q1200H		0.4				0.4	0.02	0.00809717	Likely Benign	Multifac new calc		≥0.0001 & <0.01	0.000713511	Latino																				missense_variant	No aberration	None	Anczukow	RTPCR/minigene	no aberration	18273839	N	Benign/Likely_benign	benign|likely_benign	2003-12-23|2014-11-18|2015-04-20|2014-04-18|2015-05-06|2017-07-27|2016-03-18	32
BRCA1	c.3601G>A	p.(Gly1201Ser)	3720G>A	G1201S		0.4	1.1767794364	0.70002016485		0.329508	0.02	0.00667973	Likely Benign	Multifac new calc		1 count	9.7561e-06	European (Non-Finnish)	Y																			missense_variant								Conflicting_interpretations_of_pathogenicity	likely_benign|uncertain_significance	2017-06-30|1999-04-05|2015-07-09	1
BRCA1	c.3622A>G	p.(Lys1208Glu)	3741A>G	K1208E			1.0672791574	0.26490063987		0.282723	0.02	0.00573676	Likely Benign	Multifac new calc		Absent																						missense_variant								Uncertain_significance	uncertain_significance	2003-12-23
BRCA1	c.3655G>A	p.(Glu1219Lys)	3774G>A	E1219K			1.102597599	0.07532637107		0.0830547	0.02	0.00169213	Likely Benign	Multifac new calc		1 count	9.74602e-06	European (Non-Finnish)	Y																			missense_variant								Uncertain_significance	uncertain_significance	2016-06-21|2004-02-20|2016-02-16	1
BRCA1	c.3657G>C	p.(Glu1219Asp)	3776G>C	E1219D		0.34	1.4779786812	0.049026606474		0.0246365	0.02	0.000502533	Benign	Multifac new calc		>0 & <0.0001	3.89864e-05	European (Non-Finnish)																				missense_variant								Conflicting_interpretations_of_pathogenicity	likely_benign|uncertain_significance	2008-06-12|2004-02-20|2015-12-15|2017-02-13|2014-09-09|2017-07-18|2015-08-24|2014-06-01|2017-05-18|2017-07-27	4
BRCA1	c.3667C>T	p.(Leu1223Phe)	3786C>T	L1223F			1.0330920372	0.34508163409		0.356501	0.02	0.00722298	Likely Benign	Multifac new calc		Absent																						missense_variant								Uncertain_significance	uncertain_significance	2017-07-20
BRCA1	c.3708T>G	p.(Asn1236Lys)	3827T>G	N1236K	6.74E-08	0.004318272	1.15E+01			3.33781e-09	0.02	6.81186e-11	Benign	Multifac calc updated		≥0.0001 & <0.01	0.000512762	Latino		Bouwman	No functional impact									VUS	Neutral							missense_variant	No aberration	None	Anczukow; Jarhelle	minigene; PCR / sanger sequencing	no aberration; no aberration	18273839; 27495310	N; N	Conflicting_interpretations_of_pathogenicity	benign|uncertain_significance|likely_benign|not_provided	2017-07-23|2015-11-23|2012-05-01|2002-05-29|2015-04-22|2016-05-01|0000-00-00|2017-07-28|2017-05-31|2013-09-19|2018-02-20|2017-03-01|2016-06-23|2014-01-31|2017-04-20|2015-08-31|2017-05-03|2014-11-18|2015-11-27|2014-06-01	64
BRCA1	c.3724A>G	p.(Thr1242Ala)	3843A>G	T1242A	0.1277	0.196	1.1390847998	0.043148696928		0.00123019	0.02	2.51052e-05	Benign	Multifac new calc		1 count	6.71051e-05	African	Y																			missense_variant								Uncertain_significance	uncertain_significance	2017-03-27|2004-11-25|2016-09-09|2017-05-02	1
BRCA1	c.3800T>C	p.(Leu1267Ser)	3919T>C	L1267S		0.21				0.21	0.02	0.00426743	Likely Benign	Multifac new calc		Absent				Bouwman	No functional impact									VUS	Neutral							missense_variant								Uncertain_significance	uncertain_significance	2016-04-22|2017-09-22|2017-06-23|2016-11-30|2016-02-01
BRCA1	c.380G>A	p.(Ser127Asn)	499G>A	S127N			1.1390847998	3.6752473808		4.18642	0.02	0.0787122	Uncertain	Multifac calc updated	strong in favour of benign	≥0.0001 & <0.01	0.000131079	South Asian																				missense_variant								Uncertain_significance	uncertain_significance	2017-02-17|2004-02-20|2017-04-13|2017-07-21|2017-08-17	5
BRCA1	c.3818A>G	p.(Gln1273Arg)	3937A>G	Q1273R			1.0330920372	0.11135160573		0.115036	0.64	0.169786	Uncertain	Multifac new calc	supporting in favour of pathogenicity	Absent																						missense_variant								Conflicting_interpretations_of_pathogenicity	likely_benign|uncertain_significance	2012-05-01|2018-01-24|2015-07-03|2015-07-08
BRCA1	c.3823A>G	p.(Ile1275Val)	3942A>G	I1275V	0.23994236	0.5981773824	3.0250076749	5.2035361995e-006		2.25924e-06	0.64	4.01641e-06	Benign	Multifac calc updated		≥0.0001 & <0.01	0.00088309	Latino																				missense_variant	No aberration	NA	Anczukow	minigene	no aberration	18273839	N	Conflicting_interpretations_of_pathogenicity	benign|uncertain_significance|variant_of_unknown_significance|likely_benign|not_provided	2008-11-12|2002-05-29|2017-07-28|2015-09-21|2012-07-13|2017-08-03|2013-09-19|2018-01-19|2015-04-22|2014-11-18|2017-07-26|2015-02-05	41
BRCA1	c.3835G>A	p.(Ala1279Thr)	3954G>A	A1279T		0.34	1.1390847998	0.98509217131		0.381515	0.02	0.00772587	Likely Benign	Multifac new calc		>0 & <0.0001	3.90488e-05	European (Non-Finnish)																				missense_variant								Conflicting_interpretations_of_pathogenicity	uncertain_significance|benign|likely_benign	2016-12-24|2012-03-26|2004-11-25|2014-08-07|2016-10-25|2016-11-23	4
BRCA1	c.3842A>C	p.(Gln1281Pro)	3961A>C	Q1281P			1.0672791574	3.7846414802		4.03927	0.02	0.0761562	Uncertain	Multifac new calc	1 count - Not informative	1 count	0.000114705	African	Y																			missense_variant								Uncertain_significance	uncertain_significance	2004-02-20|2016-07-21|2015-09-17	1
BRCA1	c.3848A>G	p.(His1283Arg)	3967A>G	H1283R		1.67	1.1390847998	0.17282344228		0.328757	0.02	0.00666461	Likely Benign	Multifac new calc		>0 & <0.0001	5.69736e-05	Latino																				missense_variant								Conflicting_interpretations_of_pathogenicity	uncertain_significance|likely_benign	2002-05-29|2012-08-03|2015-12-10|2016-05-12|2017-06-30	6
BRCA1	c.3878C>T	p.(Ala1293Val)	3997C>T	A1293V		3.16	1.0672791574	1.2371394919		4.17238	0.02	0.0784689	Uncertain	Multifac new calc	supporting in favour of pathogenicity	Absent																						missense_variant								Uncertain_significance	uncertain_significance	2009-08-19|2002-05-29|2014-06-26
BRCA1	c.3891_3893del	p.(Ser1298del)	4010del3	S1297del	13.6343	2.6	1.0330920372	0.77971092599		28.5548	0.02	0.368189	Uncertain	Multifac new calc	moderate in favour of benign	>0 & <0.0001	3.90373e-05	European (Non-Finnish)		Bouwman	No functional impact									VUS	Neutral							inframe_deletion	No aberration	NA	Anczukow	minigene	no aberration	18273839	N	Uncertain_significance	uncertain_significance	2004-02-20|2015-12-09	4
BRCA1	c.3902G>A	p.(Ser1301Asn)	4021G>A	S1301N			1.0330920372	0.096086092402		0.0992658	0.02	0.00202174	Likely Benign	Multifac new calc		1 count	9.76029e-06	European (Non-Finnish)	Y																			missense_variant								Uncertain_significance	uncertain_significance	2016-09-06|2017-03-27|2017-06-27|2017-04-20	1
BRCA1	c.3929C>A	p.(Thr1310Lys)	4048C>A	T1310K		0.2856	1.1767794364	6.1835408625		2.07822	0.02	0.0406869	Uncertain	Multifac calc updated	strong in favour of benign	≥0.0001 & <0.01	0.000525394	Latino																				missense_variant								Conflicting_interpretations_of_pathogenicity	uncertain_significance|benign	2016-05-03|2012-05-01|2002-06-20|2017-04-13|2017-06-03|2017-07-05|2017-05-22	20
BRCA1	c.3944C>A	p.(Pro1315His)	4063C>A	P1315H			1.0330920372	0.77971092599		0.805513	0.02			Combined LR is not <0.5 or >2	supporting in favour of pathogenicity	Absent																						missense_variant								Uncertain_significance	uncertain_significance	2004-11-25
BRCA1	c.3965A>G	p.(Lys1322Arg)	4084A>G	K1322R			1.0330920372	0.64181016236		0.663049	0.02			Combined LR is not <0.5 or >2	1 count - Not informative	1 count	9.74792e-06	European (Non-Finnish)	Y																			missense_variant								Uncertain_significance	uncertain_significance	2017-08-22	1
BRCA1	c.397C>T	p.(Arg133Cys)	516C>T	R133C	0.0001	0.4	1.0672791574	0.35793921818		1.52808e-05	0.02	3.11854e-07	Benign	Multifac new calc		>0 & <0.0001	2.85046e-05	Latino																				missense_variant								Uncertain_significance	uncertain_significance|not_provided	2004-11-25|2013-09-19|2017-08-14	4
BRCA1	c.3988A>T	p.(Ser1330Cys)	4107A>T	S1330C			1.0330920372	0.34977492448		0.36135	0.02	0.0073205	Likely Benign	Multifac new calc		Absent																						missense_variant								Uncertain_significance	uncertain_significance	2017-05-05
BRCA1	c.398G>A	p.(Arg133His)	517G>A	R133H			1.1390847998	0.11751792706		0.133863	0.02	0.00272445	Likely Benign	Multifac new calc		1 count	6.71141e-05	African	Y	Starita	No functional impact				0													missense_variant								Conflicting_interpretations_of_pathogenicity	likely_benign|uncertain_significance	2012-05-01|1999-06-22|2015-09-24|2016-10-21|2014-08-20	1
BRCA1	c.3G>T	p.(Met1?)	122G>T	M1?	1.9734	3.73				7.36078	0.96	0.994371	Pathogenic	Multifac new calc		Absent				Findlay	Functional impact - complete	LOF	-0.4037402111	Not Depleted														start_lost								Pathogenic	pathogenic	2016-12-14|2014-01-31|2002-05-29|2015-10-02|2015-11-12
BRCA1	c.4006A>T	p.(Ser1336Cys)	4125A>T	S1336C			1.0330920372	0.31595476391		0.32641	0.02	0.00661735	Likely Benign	Multifac new calc		1 count	6.48004e-05	European (Non-Finnish)	Y																			missense_variant								Uncertain_significance	uncertain_significance	2017-01-31	1
BRCA1	c.4031A>G	p.(Asp1344Gly)	4150A>G	D1344G			1.0672791574	0.22165066119		0.236563	0.02	0.00480462	Likely Benign	Multifac new calc		Absent																						missense_variant								Uncertain_significance	uncertain_significance	2017-06-12|0000-00-00|2016-09-16|2017-04-17|2015-12-12|2016-11-28
BRCA1	c.4036G>A	p.(Glu1346Lys)	4155G>A	E1346K	1.2891871409	0.11936	1.6835430502	0.53800756193		0.139376	0.02	0.00283634	Likely Benign	Multifac new calc		>0 & <0.0001	8.47429e-05	European (Non-Finnish)		Bouwman	No functional impact									VUS	Neutral							missense_variant	No aberration	NA	Anczukow	minigene	no aberration	18273839	N	Conflicting_interpretations_of_pathogenicity	benign|uncertain_significance|likely_benign	2009-12-28|2002-05-29|2017-12-06|2014-11-18|2017-07-27|2016-03-18	10
BRCA1	c.4046C>G	p.(Thr1349Arg)	4165C>G	T1349R		0.34	1.0330920372	0.48252502315		0.169488	0.02	0.00344701	Likely Benign	Multifac new calc		Absent																						missense_variant	No aberration	NA	Anczukow	minigene	no aberration	18273839	N	Uncertain_significance	uncertain_significance	2017-02-21|2017-01-30
BRCA1	c.4054G>A	p.(Glu1352Lys)	4173G>A	E1352K	3.4926					3.4926	0.02	0.0665351	Uncertain	Multifac new calc	moderate in favour of benign	>0 & <0.0001	5.84978e-05	European (Non-Finnish)		Fernandes	No functional impact											2	Likely not pathogenic					missense_variant								Uncertain_significance	uncertain_significance	2004-11-25|2016-03-16	6
BRCA1	c.4081A>T	p.(Met1361Leu)	4200A>T	M1361L			1.1767794364	0.0081212193124		0.00955688	0.02	0.000195	Benign	Multifac new calc		Absent																						missense_variant								-	-	-
BRCA1	c.4088C>T	p.(Ser1363Leu)	4207C>T	S1363L			1.0330920372	0.70002016485		0.723185	0.02			Combined LR is not <0.5 or >2	1 count - Not informative	1 count	9.75895e-06	European (Non-Finnish)	Y																			missense_variant								Uncertain_significance	uncertain_significance	2010-05-17|2015-02-10|2016-12-21|2014-10-09	1
BRCA1	c.4096+27C>T		IVS11+27C>T							30	0.03	0.481283	Uncertain	Multifac new calc	supporting in favour of pathogenicity	Absent																						intron_variant								Likely_benign	likely_benign	2017-10-25
BRCA1	c.4096+7G>A		IVS11+7G>A			4.41				4.41	0.02	0.0825688	Uncertain	Multifac new calc	supporting in favour of pathogenicity	Absent																						"splice_region_variant,intron_variant"								Likely_benign	likely_benign	2016-04-21
BRCA1	c.4097-10G>A		IVS11-10G>A				1.2157214653	0.011322499827		0.013765	0.04	0.000573213	Benign	Multifac new calc		>0 & <0.0001	5.98158e-05	Latino																				intron_variant	No aberration	None	Rodríguez-Balada	cDNA Sequencing	no aberration	27886673	N	Conflicting_interpretations_of_pathogenicity	uncertain_significance|likely_benign|benign	2002-05-29|2016-08-09|2014-09-17|2014-07-09|2017-07-19|2015-07-30	3
BRCA1	c.4097-15T>C		IVS11-15T>C		3.44		1.048			3.60512	0.04	0.130596	Uncertain	Multifac calc updated	supporting in favour of pathogenicity	Absent																						intron_variant	No aberration	None	Thomassen	RTPCR	no aberration	21769658	N	Conflicting_interpretations_of_pathogenicity	likely_benign|uncertain_significance	2016-10-12|2016-12-28
BRCA1	c.4097-164T>C		IVS11-164T>C			0.4				0.4	0.02	0.00809717	Likely Benign	Multifac new calc		1 count	6.4792e-05	European (Non-Finnish)	Y																			intron_variant								-	-	-	1
BRCA1	c.4097-2A>G		IVS12-2A>G		0.4203	9.9856				4.19695	0.97	0.992685	Pathogenic	Multifac new calc		Absent																						splice_acceptor_variant	Impacts splicing	NA	Hartikainen; Leman	RTPCR; NA	retention of 1bp of intron 12; Use of a cryptic site 1 nt upstream from 3' ss	10612843; 29750258	N; NA	Pathogenic	pathogenic	1999-06-21|2015-10-02|2017-10-19
BRCA1	c.4103C>T	p.(Ala1368Val)	4222C>T	A1368V		0.08				0.08	0.02	0.00162999	Likely Benign	Multifac new calc		>0 & <0.0001	6.68896e-05	South Asian																				missense_variant								-	-	-	2
BRCA1	c.4111G>C	p.(Gly1371Arg)	4230G>C	G1371R			1.102597599	1.4556750892		1.60502	0.02			Combined LR is not <0.5 or >2	supporting in favour of pathogenicity	Absent																						missense_variant								Uncertain_significance	uncertain_significance	2016-10-17
BRCA1	c.4115G>A	p.(Cys1372Tyr)	4234G>A	C1372Y			1.1390847998	0.44307631363		0.504701	0.3			Combined LR is not <0.5 or >2	moderate in favour of benign	>0 & <0.0001	9.82646e-06	European (Non-Finnish)		Fernandes	No functional impact											1	Not Pathogenic					missense_variant	No aberration	None	Baert	RTPCR	no aberration	29280214	N	Conflicting_interpretations_of_pathogenicity	likely_benign|uncertain_significance	2017-11-27|2013-09-26|2004-02-20|2015-05-14|2017-07-24	2
BRCA1	c.4127C>G	p.(Thr1376Arg)	4246C>G	T1376R			1.1767794364	0.4526484145		0.532667	0.02			Combined LR is not <0.5 or >2	supporting in favour of pathogenicity	Absent																						missense_variant								Conflicting_interpretations_of_pathogenicity	likely_benign|uncertain_significance	2010-09-15|2003-12-23|2016-05-03|2017-05-18|2015-04-14|2017-05-15|2017-02-20|2017-06-21|2016-07-18|2017-05-26
BRCA1	c.4131C>A	p.(Ser1377Arg)	4250C>A	S1377R			1.0330920372	0.77971092599		0.805513	0.02			Combined LR is not <0.5 or >2	moderate in favour of benign	>0 & <0.0001	6.6335e-05	South Asian																				missense_variant								Uncertain_significance	uncertain_significance	2002-05-29|2017-06-29	2
BRCA1	c.4132G>A	p.(Val1378Ile)	4251G>A	V1378I	0.0443	0.0415563776	1.6296157453	0.42557663427		0.00127675	0.02	2.60554e-05	Benign	Multifac new calc		≥0.0001 & <0.01	0.00100453	Latino		Bouwman	No functional impact									VUS	Neutral							missense_variant								Conflicting_interpretations_of_pathogenicity	likely_benign|uncertain_significance|benign	2017-12-07|2016-02-10|1999-03-24|2016-01-22|2015-12-10|2015-06-08|2017-07-10|2016-03-18	44
BRCA1	c.4184A>G	p.(Gln1395Arg)	4303A>G	Q1395R			1.1390847998	0.027244196559		0.0310335	0.34	0.0157354	Likely Benign	Multifac new calc		Absent				Fernandes	No functional impact											2	Likely not pathogenic					"missense_variant,splice_region_variant"								Conflicting_interpretations_of_pathogenicity	uncertain_significance|likely_benign	2017-07-26|2012-01-10|2004-11-25|2017-06-01|2017-01-03
BRCA1	c.4185_4185+3del		4304del4		2.09		1.048			2.19032	0.97	0.986076	Likely Pathogenic	Multifac calc updated		Absent																						"splice_donor_variant,coding_sequence_variant,intron_variant"	Impacts splicing	NA	Thomassen	RTPCR	exon 12 deletion	21769658	N	Pathogenic	pathogenic	2015-10-02
BRCA1	c.4185+10G>C		IVS12+10G>C			0.51	0.036840044403	0.33612991758		0.00631535	0.02	0.000128868	Benign	Multifac calc updated		>0 & <0.0001	8.94694e-05	African																				intron_variant								Conflicting_interpretations_of_pathogenicity	uncertain_significance|benign|likely_benign	2004-02-20|2008-11-13|2016-02-19|2017-02-14|2017-08-04|2015-02-17	7
BRCA1	c.4185+1G>T		IVS12+1G>T				1.102597599	2.6372981955		2.90788	0.97	0.989476	Likely Pathogenic	Multifac new calc		Absent																						splice_donor_variant								Pathogenic	pathogenic|pathogenic|pathogenic	2012-05-01|2004-11-25|2015-10-02
BRCA1	c.4185+2_4185+22delinsA		IVS12+2del21insA		0.32551234477	30.64568	1.2559521653	28.612031256		358.475	0.97	0.999914	Pathogenic	Multifac new calc		Absent																						"splice_donor_variant,intron_variant"								-	-	-
BRCA1	c.4185+30G>A		IVS12+30G>A			2.6				2.6	0.02	0.0503876	Uncertain	Multifac new calc	strong in favour of benign	≥0.0001 & <0.01	0.000322581	African																				intron_variant			Houdayer	PAXgene	No result given	22505045	N	Conflicting_interpretations_of_pathogenicity	uncertain_significance|likely_benign	2006-07-19|2016-11-07	21
BRCA1	c.4185+5_4185+7del		IVS12+5del3				1.0330920372	0.48898838157		0.50517	0.04			Combined LR is not <0.5 or >2	supporting in favour of pathogenicity	Absent																						"splice_region_variant,intron_variant"								Uncertain_significance	uncertain_significance	2003-12-23
BRCA1	c.4185+9C>T		IVS12+9C>T		0.2012	0.34				0.068408	0.02	0.00139414	Likely Benign	Multifac calc updated		>0 & <0.0001	7.30674e-05	African																				intron_variant	No aberration	None	Whiley	RTPCR	no aberration	21394826	N	Conflicting_interpretations_of_pathogenicity	likely_benign|uncertain_significance	2011-05-05|2002-05-29|2016-05-04|2017-10-24|2016-12-08|2017-04-26|2016-07-22|2016-11-14	3
BRCA1	c.4185G>A	p.(=)	4304G>A	Q1395Q	39.31669401	13.9129				547.009	0.97	0.999943	Pathogenic	Multifac new calc		Absent																						"splice_region_variant,synonymous_variant"	Impacts splicing	NA	Claes; Gayther; Machackova; Wappenschmidt	RTPCR/DGGE/PTT; RTPCR; RTPCR; RTPCR	exon 12 deletion; deletion of all transcripts after exon 11; exon 12 deletion, causing frameshift; exon 12 deletion	12759930; 7493024; 18489799; 23239986	N; N; N; N	Pathogenic	pathogenic	2002-05-29|2015-09-14|2015-10-02|2016-02-19
BRCA1	c.4186-10G>A		IVS12-10G>A				1.2157214653	0.024699519963		0.0300277	0.34	0.0152332	Likely Benign	Multifac new calc		≥0.0001 & <0.01	0.00153977	South Asian																				intron_variant	No aberration	None	Baert	RTPCR	no aberration	29280214	N	Conflicting_interpretations_of_pathogenicity	uncertain_significance|benign|likely_benign	2002-05-29|2010-09-13|2017-12-11|2016-08-19|2017-04-20|2016-04-22	68
BRCA1	c.4186-11C>T		IVS12-11C>T				1.0330920372	0.3635148849		0.375544	0.34	0.162102	Uncertain	Multifac new calc	moderate in favour of benign	>0 & <0.0001	3.27611e-05	South Asian																				intron_variant								Uncertain_significance	uncertain_significance	2003-12-23	21
BRCA1	c.4186-19C>G		IVS12-19C>G				1.0330920372	0.89350429916		0.923072	0.97			Combined LR is not <0.5 or >2	supporting in favour of pathogenicity	Absent																						intron_variant								-	-	-
BRCA1	c.4186-19C>T		IVS12-19C>T				1.0672791574	0.1730982092		0.184744	0.04	0.00763887	Likely Benign	Multifac new calc		Absent																						intron_variant								Conflicting_interpretations_of_pathogenicity	uncertain_significance|likely_benign	2002-05-29|2016-06-14|2016-08-05|2017-01-10
BRCA1	c.4199T>C	p.(Met1400Thr)	4318T>C	M1400T			1.0330920372	1.902722674		1.96569	0.02			Combined LR is not <0.5 or >2	supporting in favour of pathogenicity	Absent				Fernandes	No functional impact											2	Likely not pathogenic					missense_variant								Uncertain_significance	uncertain_significance	2003-12-23
BRCA1	c.4205A>G	p.(His1402Arg)	4324A>G	H1402R			1.0330920372	2.8692024849		2.96415	0.02	0.0570422	Uncertain	Multifac new calc	supporting in favour of pathogenicity	Absent				Fernandes	No functional impact											2	Likely not pathogenic					missense_variant								Uncertain_significance	uncertain_significance	2004-02-20|2015-03-19
BRCA1	c.4211T>C	p.(Leu1404Pro)	4330T>C	L1404P			1.0672791574	4.8526790845		5.17916	0.02	0.0955933	Uncertain	Multifac new calc	supporting in favour of pathogenicity	Absent				Fernandes	Functional impact - partial											3	Uncertain					missense_variant								Uncertain_significance	uncertain_significance	2003-12-23|2017-05-16
BRCA1	c.4213A>G	p.(Ile1405Val)	4332A>G	I1405V		0.148	0.034517721206	0.38384154903	1.86E+00	0.00365576	0.3	0.0015643	Likely Benign	Multifac new calc		≥0.0001 & <0.01	0.000360349	South Asian		Fernandes	No functional impact											1	Not Pathogenic					missense_variant								Conflicting_interpretations_of_pathogenicity	benign|uncertain_significance|likely_benign	2011-04-25|1999-04-05|2017-04-04|2017-03-09|2016-11-11|2016-01-04	14
BRCA1	c.4261C>T	p.(His1421Tyr)	4380C>T	H1421Y		0.1496	1.1390847998	3.1914744021		0.54385	0.02			Combined LR is not <0.5 or >2	moderate in favour of benign	>0 & <0.0001	8.75708e-05	Latino		Fernandes	No functional impact											1	Not Pathogenic					missense_variant								Conflicting_interpretations_of_pathogenicity	likely_benign|uncertain_significance	2017-06-24|1997-02-15|2010-02-03|2016-09-09|2017-05-23|2015-03-30|2017-01-13|2017-10-30	3
BRCA1	c.4262A>G	p.(His1421Arg)	4381A>G	H1421R			1.1767794364	0.21235931173		0.2499	0.02	0.00507412	Likely Benign	Multifac new calc		Absent																						missense_variant								Uncertain_significance	uncertain_significance	2016-09-07|2017-06-01|2012-05-01|2004-11-25|2016-01-20|2017-07-07|2016-05-16
BRCA1	c.4288C>T	p.(Pro1430Ser)	4407C>T	P1430S			1.0330920372	0.25414353519		0.262554	0.02	0.00532968	Likely Benign	Multifac new calc		Absent				Fernandes	No functional impact											1	Not Pathogenic					missense_variant								Uncertain_significance	uncertain_significance	2004-02-20|2016-08-15
BRCA1	c.429A>C	p.(Glu143Asp)	548A>C	E143D		1.36				1.36	0.02			Combined LR is not <0.5 or >2	moderate in favour of benign	>0 & <0.0001	9.74716e-06	European (Non-Finnish)		Starita	No functional impact				0													missense_variant	No aberration	None	Houdayer	PAXgene	no aberration	22505045	N	Uncertain_significance	uncertain_significance	2008-07-31|2016-03-12|2015-06-01|2017-06-27	5
BRCA1	c.4327C>G	p.(Arg1443Gly)	4446C>G	R1443G	0.05045792	0.16	1.9176982982	0.0070654516504		0.000109388	0.02	2.2324e-06	Benign	Multifac calc updated		>0 & <0.0001	5.69866e-05	Latino		Fernandes, Bouwman	No functional impact									VUS	Neutral	1	Not Pathogenic					missense_variant								Conflicting_interpretations_of_pathogenicity	pathogenic|uncertain_significance|benign|likely_benign	1994-12-01|2002-05-29|2014-11-03|2016-04-20|2017-07-03|2016-08-01|2015-10-09|2015-01-20|2017-10-09|2016-03-23	8
BRCA1	c.4328G>A	p.(Arg1443Gln)	4447G>A	R1443Q			1.0330920372	1.1874690411		1.22676	0.02			Combined LR is not <0.5 or >2	moderate in favour of benign	>0 & <0.0001	2.91988e-05	Latino		Fernandes	No functional impact											1	Not Pathogenic					missense_variant								Uncertain_significance	uncertain_significance	2003-12-23	2
BRCA1	c.4342A>G	p.(Ser1448Gly)	4461A>G	S1448G	1.6395	3.73	1.1767794364	0.22588384609		1.62555	0.02			Combined LR is not <0.5 or >2	moderate in favour of benign	>0 & <0.0001	1.94871e-05	European (Non-Finnish)		Fernandes, Bouwman	No functional impact									VUS	Neutral	1	Not Pathogenic					missense_variant								Conflicting_interpretations_of_pathogenicity	uncertain_significance|benign|likely_benign	2017-06-09|2012-03-29|2004-11-25|2016-03-10|2015-05-07|0000-00-00|2017-08-28|2016-10-04|2016-07-15	2
BRCA1	c.4357+1G>T		IVS13+1G>T		0.67480032		1.1390847998	6.6305424213		5.0966	0.97	0.993968	Pathogenic	Multifac new calc		Absent																						splice_donor_variant	Impacts splicing	NA	Menendez	RTPCR	exon 13 deletion	21735045	N	Pathogenic	pathogenic	1999-06-22|2015-10-02|2015-08-27|2017-05-24
BRCA1	c.4357+6T>C		IVS13+6T>C				1.0330920372	1.6879009466		1.74376	0.34			Combined LR is not <0.5 or >2	supporting in favour of pathogenicity	Absent																						"splice_region_variant,intron_variant"	Impacts splicing	NA	Gayther	RTPCR	exon 13 deletion	7493024	N	Conflicting_interpretations_of_pathogenicity	uncertain_significance|uncertain_significance|pathogenic	2006-10-06|1999-06-22|2015-10-02
BRCA1	c.4358-2del		IVS13-2delA				1.034			1.034	0.34			Combined LR is not <0.5 or >2	supporting in favour of pathogenicity	Absent																						splice_acceptor_variant	No aberration	None	Thomassen	RTPCR	no aberration	21769658	N	-	-	-
BRCA1	c.43A>C	p.(Ile15Leu)	162A>C	I15L		0.3304	1.102597599	0.18021307606		0.0656513	0.03	0.00202634	Likely Benign	Multifac new calc		1 count	0.000114784	African	Y	Findlay	No functional impact	FUNC	0.21000207132	Not Depleted														missense_variant								Conflicting_interpretations_of_pathogenicity	uncertain_significance|likely_benign	2002-06-20|2014-12-15	1
BRCA1	c.441+2T>A		IVS7+2T>A				1.048			1.048	0.97			Combined LR is not <0.5 or >2	supporting in favour of pathogenicity	Absent																						splice_donor_variant	Impacts splicing	NA	Thomassen	RTPCR	deletion of 62 from exon 7 & 3bp from exon 8	21769658	N	Pathogenic	pathogenic	0000-00-00
BRCA1	c.4410A>T	p.(Glu1470Asp)	4529A>T	E1470D			1.4306360208	0.58616528391		0.838589	0.02			Combined LR is not <0.5 or >2	moderate in favour of benign	>0 & <0.0001	8.54506e-05	Latino		Fernandes	No functional impact											1	Not Pathogenic					missense_variant								Conflicting_interpretations_of_pathogenicity	benign|uncertain_significance|not_provided|likely_benign	2010-09-22|2003-12-23|2013-09-19|2018-03-02|2016-01-11|2015-03-19|2016-07-11|2017-07-27|2017-04-20	4
BRCA1	c.442C>T	p.(Gln148*)	561C>T	Q148X			1.0672791574	0.64538080965		0.688801	0.99			Combined LR is not <0.5 or >2	supporting in favour of pathogenicity	Absent																						"stop_gained,splice_region_variant"								Pathogenic/Likely_pathogenic	pathogenic|likely_pathogenic	2015-06-04|2011-12-01
BRCA1	c.4454C>T	p.(Thr1485Ile)	4573C>T	T1485I			1.0330920372	5.6063818961		5.79191	0.02	0.105707	Uncertain	Multifac new calc	supporting in favour of pathogenicity	Absent				Fernandes	No functional impact											1	Not Pathogenic					missense_variant								Uncertain_significance	uncertain_significance	2016-02-01|2009-12-22|0000-00-00|2014-12-15
BRCA1	c.4479_4484+2dup		IVS14+2ins8		0.9611	3.16				3.03708	0.97	0.989919	Likely Pathogenic	Multifac calc updated		Absent																						frameshift_variant	Impacts splicing	NA	Whiley	RTPCR	retention of 8bp of intron 14	21394826	N
BRCA1	c.4484+10A>G		IVS14+10A>G				1.0330920372	0.064456265083		0.0665893	0.02	0.00135712	Likely Benign	Multifac new calc		Absent																						intron_variant								Uncertain_significance	uncertain_significance	2002-05-29
BRCA1	c.4484+1del		IVS14+1del		0.32770636	28.13744896				9.22082	0.97	0.996657	Pathogenic	Multifac new calc		Absent																						splice_donor_variant								Pathogenic	pathogenic	2015-10-02|2017-11-01
BRCA1	c.4484G>A	p.(Arg1495Lys)	4603G>A	R1495K		0.4	1.0672791574	0.89728867505		0.383063	0.34	0.164812	Uncertain	Multifac new calc	supporting in favour of pathogenicity	Absent				Fernandes	No functional impact											1	Not Pathogenic					"missense_variant,splice_region_variant"	Complete exon 14 skipping, Houdayer 3S	Complete	Houdayer	PAXgene LCL with puromycin	exon 14 deletion	22505045	Y	Conflicting_interpretations_of_pathogenicity	uncertain_significance|pathogenic|likely_pathogenic	2008-08-12|2004-11-25|2015-10-02|2015-12-10|2015-10-09|2016-04-13|2017-06-29
BRCA1	c.4484G>C	p.(Arg1495Thr)	4603G>C	R1495T	27.7342	9.9856				276.943	0.34	0.993039	Pathogenic	Multifac new calc		Absent																						"missense_variant,splice_region_variant"	Exon 14 skipping and exon 14/15 skipping (in-frame), no full-length produced from the variant allele	Partial	Whiley	RTPCR	exon 14 deletion; exon 14/15 deletion	24212087	Y	Pathogenic	pathogenic	2015-10-29|2015-10-02|2015-11-19
BRCA1	c.4485-18T>A		IVS14-18T>A				1.0330920372	1.6136229322		1.66702	0.04			Combined LR is not <0.5 or >2	1 count - Not informative	1 count	2.92654e-05	Latino	Y																			intron_variant								Conflicting_interpretations_of_pathogenicity	uncertain_significance|likely_benign	2004-11-25|2017-01-18|2017-11-20	1
BRCA1	c.4485-1G>T		IVS14-1G>T				1.0330920372	11.764793188		12.1541	0.97	0.997462	Pathogenic	Multifac new calc		Absent																						splice_acceptor_variant								Pathogenic	pathogenic	2016-03-14|2017-11-01|2015-10-02|2017-05-24
BRCA1	c.4485-2A>G		IVS14-2A>G				1.2975141811	0.64082953431		0.831485	0.97			Combined LR is not <0.5 or >2	supporting in favour of pathogenicity	Absent																						splice_acceptor_variant								Conflicting_interpretations_of_pathogenicity	uncertain_significance|pathogenic|likely_pathogenic	2012-07-02|2002-05-29|2015-10-02|2017-01-01|2016-03-07|2017-08-21|2017-07-06|2013-04-16
BRCA1	c.4485-8C>T		IVS14-8C>T		0.3592	0.9				0.32328	0.04	0.013291	Likely Benign	Multifac new calc		>0 & <0.0001	1.6969e-05	European (Non-Finnish)																				"splice_region_variant,intron_variant"								Conflicting_interpretations_of_pathogenicity	likely_benign|uncertain_significance	2011-08-12|2015-12-29|2017-07-05|2017-07-19|2017-08-09	2
BRCA1	c.4520G>C	p.(Arg1507Thr)	4639G>C	R1507T		0.21	1.1390847998	0.090635438532		0.0216807	0.02	0.000442268	Benign	Multifac new calc		>0 & <0.0001	9.82833e-05	South Asian		Fernandes	No functional impact											1	Not Pathogenic					missense_variant								Uncertain_significance	variant_of_unknown_significance|uncertain_significance	2012-07-13|2017-06-14|2002-05-29|2016-10-27|2017-03-06|2016-11-01	7
BRCA1	c.4534A>T	p.(Ser1512Cys)	4653A>T	S1512C			1.0330920372	0.91480672462		0.94508	0.02			Combined LR is not <0.5 or >2	supporting in favour of pathogenicity	Absent				Fernandes	No functional impact											1	Not Pathogenic					missense_variant								Uncertain_significance	uncertain_significance	2017-07-27|2003-12-23|2015-02-25
BRCA1	c.4549C>T	p.(Leu1517Phe)	4668C>T	L1517F			1.0672791574	0.77971092599		0.832169	0.02			Combined LR is not <0.5 or >2	moderate in favour of benign	>0 & <0.0001	2.91903e-05	Latino		Fernandes	No functional impact											1	Not Pathogenic					missense_variant								-	-	-	2
BRCA1	c.455T>C	p.(Leu152Pro)	574T>C	L152P			1.102597599	0.22802242975		0.251417	0.02	0.00510477	Likely Benign	Multifac new calc		>0 & <0.0001	1.94757e-05	European (Non-Finnish)		Starita	No functional impact				0													missense_variant								Uncertain_significance	uncertain_significance	2003-12-23|2014-01-31|2017-08-24|2017-08-08	2
BRCA1	c.4565A>G	p.(Tyr1522Cys)	4684A>G	Y1522C			1.0330920372	1.2795848296		1.32193	0.02			Combined LR is not <0.5 or >2	supporting in favour of pathogenicity	Absent				Fernandes	No functional impact											1	Not Pathogenic					missense_variant								Uncertain_significance	uncertain_significance	2002-05-29|2016-09-13
BRCA1	c.4571C>T	p.(Ser1524Phe)	4690C>T	S1524F	1.1815	0.49				0.578935	0.02			Combined LR is not <0.5 or >2	supporting in favour of pathogenicity	Absent																						missense_variant								-	-	-
BRCA1	c.4585A>G	p.(Ile1529Val)	4704A>G	I1529V			1.2975141811	0.28987612248		0.376118	0.02	0.00761741	Likely Benign	Multifac new calc		≥0.0001 & <0.01	0.00013421	African		Fernandes	No functional impact											1	Not Pathogenic					missense_variant								Conflicting_interpretations_of_pathogenicity	likely_benign|uncertain_significance	2012-08-03|2002-05-29|2016-03-10|2018-02-09|2017-01-13|2016-01-04	2
BRCA1	c.4625C>G	p.(Ser1542Cys)	4744C>G	S1542C	4.0156	0.49				1.96764	0.02			Combined LR is not <0.5 or >2	moderate in favour of benign	>0 & <0.0001	8.76868e-05	European (Non-Finnish)		Fernandes	No functional impact											1	Not Pathogenic					missense_variant								Conflicting_interpretations_of_pathogenicity	uncertain_significance|likely_benign	2017-05-11|2004-02-20|2016-05-27|2016-02-19|2015-07-02|2017-08-30	9
BRCA1	c.4631C>T	p.(Pro1544Leu)	4750C>T	P1544L		0.21	1.0330920372	1.2022387511		0.260825	0.02	0.00529477	Likely Benign	Multifac new calc		Absent				Fernandes	No functional impact											1	Not Pathogenic					missense_variant								Uncertain_significance	uncertain_significance	2004-02-20|2014-04-11|2014-10-15
BRCA1	c.4649C>T	p.(Thr1550Ile)	4768C>T	T1550I			1.2559521653	1.0594608859		1.33063	0.02			Combined LR is not <0.5 or >2	supporting in favour of pathogenicity	Absent				Fernandes	No functional impact											1	Not Pathogenic					missense_variant								Uncertain_significance	uncertain_significance	2017-01-04|2002-05-29|2016-04-15|2016-06-01|2016-09-02|2017-07-12|2017-10-25|2016-03-14
BRCA1	c.4657T>A	p.(Leu1553Met)	4776T>A	L1553M			1.1390847998	0.42839394961		0.487977	0.02	0.00986052	Likely Benign	Multifac new calc		1 count	9.75419e-06	European (Non-Finnish)	Y	Fernandes	No functional impact											1	Not Pathogenic					missense_variant								Uncertain_significance	uncertain_significance	2003-12-23|2009-05-08|2016-05-27|2015-07-10	1
BRCA1	c.4675+3A>T		IVS15+3A>T				1.0330920372	4.176717726		4.31493	0.97	0.992883	Pathogenic	Multifac new calc		Absent																						"splice_region_variant,intron_variant"	Complex pattern, majority of VT allele transcripts are out-of-frame (25/28 clones sequenced), estimated 11% in-frame transcript	Partial	Baert	RTPCR	11bp of exon 15 deleted; exon 15 deletion	29280214	Y	Pathogenic	pathogenic	2004-11-25|2014-01-31
BRCA1	c.4675G>A	p.(Glu1559Lys)	4794G>A	E1559K	1.7913830821		1.2559521653	3.4841252087		7.8389	0.97	0.99607	Pathogenic	Multifac new calc		1 count	6.48424e-05	European (Non-Finnish)	Y	Fernandes	No functional impact											2	Likely not pathogenic					"missense_variant,splice_region_variant"	Impacts splicing	NA	Wappenschmidt	RTPCR	11bp of exon 15 deleted	23239986	N	Pathogenic/Likely_pathogenic	pathogenic|likely_pathogenic	2012-05-01|2004-11-25|2015-10-02|2017-05-16|2015-02-28|2014-01-31	1
BRCA1	c.4676-10T>A		IVS15-10T>A				1.0672791574	0.92583981079		0.98813	0.34			Combined LR is not <0.5 or >2	supporting in favour of pathogenicity	Absent																						intron_variant								Uncertain_significance	uncertain_significance	2002-05-29
BRCA1	c.4676-11A>G		IVS15-11A>G				1.0672791574	1.0733916471		1.14561	0.04			Combined LR is not <0.5 or >2	supporting in favour of pathogenicity	Absent																						intron_variant								Conflicting_interpretations_of_pathogenicity	uncertain_significance|likely_benign	2000-06-12|2017-02-21
BRCA1	c.4676-16C>G		IVS15-16C>G				1.102597599	0.37259239634		0.410819	0.04	0.0168294	Likely Benign	Multifac new calc		>0 & <0.0001	1.71969e-05	European (Non-Finnish)																				intron_variant								Conflicting_interpretations_of_pathogenicity	likely_benign|uncertain_significance|benign	2012-08-07|2010-03-10|2015-12-08|2015-06-08	2
BRCA1	c.4676-1G>A		IVS15-1G>A		3.7504		2.9152672709	32.313316369		353.295	0.97	0.999912	Pathogenic	Multifac new calc		Absent																						splice_acceptor_variant								Pathogenic/Likely_pathogenic	pathogenic|likely_pathogenic	1999-06-21|2015-10-02|2015-07-02|2016-03-30
BRCA1	c.4676-2A>G		IVS15-2A>G				1.0330920372	2.285823557		2.36147	0.97	0.987072	Likely Pathogenic	Multifac new calc		Absent																						splice_acceptor_variant								Pathogenic/Likely_pathogenic	pathogenic|likely_pathogenic	2002-06-20|2016-09-08|2016-09-27|2017-02-03
BRCA1	c.4676-8C>G		IVS15-8C>G				1.102597599	0.27441778155		0.302572	0.34	0.134851	Uncertain	Multifac new calc	moderate in favour of benign	>0 & <0.0001	5.99788e-05	European (Non-Finnish)																				"splice_region_variant,intron_variant"								Conflicting_interpretations_of_pathogenicity	uncertain_significance|likely_benign|benign	2004-02-20|2016-03-01|2017-10-25|2015-07-23|2015-10-19	18
BRCA1	c.469T>C	p.(Ser157Pro)	588T>C	S157P			1.0672791574	0.38384154903		0.409666	0.02	0.00829121	Likely Benign	Multifac new calc		Absent				Starita	No functional impact				0													missense_variant								Uncertain_significance	uncertain_significance	2004-11-25
BRCA1	c.4702A>G	p.(Ile1568Val)	4821A>G	I1568V			1.0672791574	1.5377803163		1.64124	0.02			Combined LR is not <0.5 or >2	supporting in favour of pathogenicity	Absent				Fernandes	No functional impact											2	Likely not pathogenic					missense_variant								Uncertain_significance	uncertain_significance	2004-11-25
BRCA1	c.4726G>C	p.(Glu1576Gln)	4845G>C	E1576Q			1.0330920372	0.4526484145		0.467627	0.02	0.0094532	Likely Benign	Multifac new calc		Absent																						missense_variant								Likely_benign	likely_benign	2014-11-10
BRCA1	c.4729T>C	p.(Ser1577Pro)	4848T>C	S1577P	1.2234		1.2975141811	0.50122202645		0.795629	0.02			Combined LR is not <0.5 or >2	strong in favour of benign	≥0.0001 & <0.01	0.000508704	East Asian		Fernandes	No functional impact											1	Not Pathogenic					missense_variant								Conflicting_interpretations_of_pathogenicity	uncertain_significance|likely_benign	2017-07-31|2011-05-27|2004-02-20|2015-07-08|2017-09-06|2017-02-18|2017-01-23	10
BRCA1	c.4730C>A	p.(Ser1577Tyr)	4849C>A	S1577Y		0.64	1.0672791574	0.91480672462		0.624867	0.02			Combined LR is not <0.5 or >2	1 count - Not informative	1 count	9.74754e-06	European (Non-Finnish)	Y	Bouwman, Fernandes	No functional impact									1	Not Pathogenic	1	Not Pathogenic					missense_variant								Uncertain_significance	uncertain_significance	2010-12-17|2017-02-03|2016-09-22|2016-05-16	1
BRCA1	c.4733A>G	p.(Asp1578Gly)	4852A>G	D1578G			1.0330920372	0.48252502315		0.498493	0.02	0.0100709	Likely Benign	Multifac new calc		Absent				Fernandes	No functional impact											1	Not Pathogenic					missense_variant								Uncertain_significance	uncertain_significance	2003-12-23|2016-03-26
BRCA1	c.4739C>T	p.(Ser1580Phe)	4858C>T	S1580F			1.0672791574	0.61918985794		0.660848	0.02			Combined LR is not <0.5 or >2	1 count - Not informative	1 count	6.48004e-05	European (Non-Finnish)	Y	Fernandes	No functional impact											1	Not Pathogenic					missense_variant								Uncertain_significance	uncertain_significance	2004-11-25|2015-09-25	1
BRCA1	c.4765C>T	p.(Arg1589Cys)	4884C>T	R1589C		0.21	1.2157214653	0.46928628229		0.119809	0.02	0.00243913	Likely Benign	Multifac new calc		>0 & <0.0001	9.7407e-06	European (Non-Finnish)		Fernandes	No functional impact											1	Not Pathogenic					missense_variant								Conflicting_interpretations_of_pathogenicity	likely_benign|benign|uncertain_significance	2017-06-02|2012-08-10|2004-02-20|2015-06-26|2016-11-21|2016-05-19|2016-08-28	2
BRCA1	c.4766G>A	p.(Arg1589His)	4885G>A	R1589H		0.64	1.1767794364	0.41731743592		0.314298	0.02	0.00637336	Likely Benign	Multifac new calc		>0 & <0.0001	9.82769e-05	South Asian		Fernandes	No functional impact											1	Not Pathogenic					missense_variant	No aberration	None	Menendez; Rodríguez-Balada	RTPCR; cDNA Sequencing	no aberration; no aberration	21735045; 27886673	N; N	Conflicting_interpretations_of_pathogenicity	uncertain_significance|likely_benign	2017-07-03|2007-04-10|2014-10-13|2015-12-16|2015-10-09	5
BRCA1	c.4771G>A	p.(Gly1591Ser)	4890G>A	G1591S			1.0330920372	0.4921083553		0.508393	0.02			Combined LR is not <0.5 or >2	moderate in favour of benign	>0 & <0.0001	2.54052e-05	European (Non-Finnish)																				missense_variant								Uncertain_significance	uncertain_significance	2016-05-22|2017-03-31|2016-06-15|2016-12-27	3
BRCA1	c.4776C>A	p.(Asn1592Lys)	4895C>A	N1592K			1.0330920372	0.19330467875		0.199702	0.02	0.004059	Likely Benign	Multifac new calc		Absent																						missense_variant								-	-	-
BRCA1	c.478G>C	p.(Gly160Arg)	597G>C	G160R			1.0330920372	0.11135160573		0.115036	0.02	0.00234218	Likely Benign	Multifac new calc		Absent				Starita	No functional impact				0													missense_variant								-	-	-
BRCA1	c.4811A>G	p.(Gln1604Arg)	4930A>G	Q1604R			1.0672791574	2.440213563		2.60439	0.02	0.0504684	Uncertain	Multifac new calc	1 count - Not informative	1 count	9.7407e-06	European (Non-Finnish)	Y	Fernandes	No functional impact											1	Not Pathogenic					missense_variant								Uncertain_significance	uncertain_significance	2002-05-29	1
BRCA1	c.4814T>C	p.(Leu1605Ser)	4933T>C	L1605S			1.0330920372	0.25299836602		0.261371	0.02	0.00530579	Likely Benign	Multifac new calc		Absent																						missense_variant								-	-	-
BRCA1	c.4816A>G	p.(Lys1606Glu)	4935A>G	K1606E	0.08190000799		1.3848098419	0.11480923316		0.0130212	0.02	0.000265668	Benign	Multifac new calc		>0 & <0.0001	6.81783e-05	European (Non-Finnish)		Fernandes	No functional impact											1	Not Pathogenic					missense_variant								Conflicting_interpretations_of_pathogenicity	likely_benign|uncertain_significance	2012-05-01|2002-05-29|2017-08-10|2016-06-30|2017-07-28|2017-02-09|2014-03-14|2016-12-21	7
BRCA1	c.484G>T	p.(Val162Leu)	603G>T	V162L			1.0672791574	1.2375841269		1.32085	0.02			Combined LR is not <0.5 or >2	supporting in favour of pathogenicity	Absent				Starita	No functional impact				0													missense_variant								-	-	-
BRCA1	c.4882A>G	p.(Met1628Val)	5001A>G	M1628V		0.59	1.4306360208	0.37067673308		0.312879	0.02	0.00634477	Likely Benign	Multifac new calc		>0 & <0.0001	8.46812e-05	African		Fernandes	No functional impact											1	Not Pathogenic					missense_variant	No aberration	None	Quiles	RTPCR	no aberration	26780556	N	Conflicting_interpretations_of_pathogenicity	uncertain_significance|likely_benign	2002-05-29|2016-04-06|2014-06-01|2017-03-01|2015-06-24	6
BRCA1	c.4903G>A	p.(Glu1635Lys)	5022G>A	E1635K			1.0330920372	4.5303275007		4.68025	0.02	0.0871875	Uncertain	Multifac new calc	1 count - Not informative	1 count	9.74165e-06	European (Non-Finnish)	Y	Findlay	No functional impact	FUNC	-0.25151534389	Not Depleted														missense_variant								Uncertain_significance	variant_of_unknown_significance|uncertain_significance	2012-07-13|2016-10-18|2016-07-25	1
BRCA1	c.4933A>G	p.(Arg1645Gly)	5052A>G	R1645G			1.0330920372	0.77971092599		0.805513	0.02			Combined LR is not <0.5 or >2	supporting in favour of pathogenicity	Absent				Findlay, Fernandes	No functional impact	FUNC	0.21375935448	Not Depleted								1	Not Pathogenic					missense_variant								Uncertain_significance	uncertain_significance	2003-12-23
BRCA1	c.4934G>T	p.(Arg1645Met)	5053G>T	R1645M			1.0330920372	0.59405355714		0.613712	0.02			Combined LR is not <0.5 or >2	supporting in favour of pathogenicity	Absent				Findlay, Fernandes	Functional impact - partial/none	INT	0.43961416763	Not Depleted								1	Not Pathogenic					missense_variant								Uncertain_significance	uncertain_significance	1999-06-22|2017-06-26
BRCA1	c.4941C>A	p.(Asn1647Lys)	5060C>A	N1647K	0.1709	3.31	1.0330920372	0.77971092599		0.455662	0.02	0.00921354	Likely Benign	Multifac new calc		Absent				Findlay, Fernandes	No functional impact	FUNC	-0.042832582405	Not Depleted								1	Not Pathogenic					missense_variant								Uncertain_significance	uncertain_significance	1998-11-30|2016-03-29|2017-06-23|2014-02-26
BRCA1	c.4955T>A	p.(Met1652Lys)	5074T>A	M1652K		1.36	1.0330920372	0.75806352469		1.06508	0.66			Combined LR is not <0.5 or >2	supporting in favour of pathogenicity	Absent				Findlay, Fernandes	Functional impact - complete	LOF	-1.0136385888	Not Depleted								5	Pathogenic					missense_variant								Uncertain_significance	uncertain_significance	2015-12-08
BRCA1	c.4957G>A	p.(Val1653Met)	5076G>A	V1653M	0.9973					0.9973	0.03			Combined LR is not <0.5 or >2	supporting in favour of pathogenicity	Absent				Findlay, Fernandes	Functional impact - complete											5	Pathogenic					missense_variant								Uncertain_significance	uncertain_significance	1997-02-15|2015-02-13
BRCA1	c.4963T>C	p.(Ser1655Pro)	5082T>C	S1655P		0.64				0.64	0.03			Combined LR is not <0.5 or >2	supporting in favour of pathogenicity	Absent				Findlay	Functional impact - complete	LOF	-0.47238301682	Not Depleted														missense_variant								Uncertain_significance	uncertain_significance	0000-00-00
BRCA1	c.4964C>T	p.(Ser1655Phe)	5083C>T	S1655F	8.3757	3.694672	1.102597599	0.90702380131		30.948	0.29	0.92669	Uncertain	Multifac new calc	supporting in favour of pathogenicity	Absent				Findlay, Fernandes, Bouwman	Functional impact - complete	LOF	-0.51515189521	Not Depleted						VUS	Deleterious	5	Pathogenic					missense_variant								Conflicting_interpretations_of_pathogenicity	uncertain_significance|likely_pathogenic	2002-05-29|2015-07-19
BRCA1	c.4986+117A>T		IVS16+117A>T			0.34				0.34	0.02	0.00689096	Likely Benign	Multifac new calc		≥0.0001 & <0.01	0.000453662	European (Non-Finnish)																				intron_variant								-	-	-	11
BRCA1	c.4986+3G>C		IVS16+3G>C		7.9303478398e-005	418.5085524				0.0331892	0.97	0.517635	Uncertain	Multifac new calc	supporting in favour of pathogenicity	Absent				Findlay	Functional impact - complete	LOF	NA															"splice_region_variant,intron_variant"	Impacts splicing	NA	Wappenschmidt; Leman	RTPCR; NA	retention of 65bp of intron 16; Use of a cryptic site 65 nt downstream from 5' ss	23239986; 29750258	N; NA	Conflicting_interpretations_of_pathogenicity	uncertain_significance|likely_pathogenic|pathogenic	2015-08-27|2015-12-17|2016-08-31|2002-05-29|2015-02-13|2015-10-02|2016-12-01|2017-09-21|2017-07-21|2017-11-01
BRCA1	c.4986+5G>A		IVS16+5G>A		0.9633					0.9633	0.97			Combined LR is not <0.5 or >2	supporting in favour of pathogenicity	Absent				Findlay	Functional impact - complete	LOF	NA															"splice_region_variant,intron_variant"	Retention of 65nt from intron 16, resulting in a FS and premature stop (mono-allelic expression of full length in Colombo)	Complete	Colombo; Wappenschmidt	RTPCR; RTPCR	retention of 65bp of intron 16; retention of 65bp of intron 16	23451180; 23239986	Y; N	Conflicting_interpretations_of_pathogenicity	pathogenic|uncertain_significance|likely_pathogenic	2011-01-24|2013-03-25|2015-10-02|2015-05-10
BRCA1	c.4986+6T>G		IVS16+6T>G		18.94466598	1134.0713459				21484.6	0.97	0.999999	Pathogenic	Multifac new calc		Absent				Findlay	Functional impact - complete	LOF	NA															"splice_region_variant,intron_variant"	Impacts splicing	NA	Steffensen; Chen	minigene; RTPCR	Retention of 65bp of intron 16; increased exon 16 deletion (minor); retention of 65bp of intron 16	24667779; 16619214	N; N	Pathogenic/Likely_pathogenic	pathogenic|not_provided|likely_pathogenic	2012-07-23|0000-00-00|2015-10-02|2014-03-18|2017-03-31|2015-10-07|2014-01-31
BRCA1	c.4987-11T>C		IVS16-11T>C				1.0672791574	0.060889287428		0.0649859	0.34	0.0323931	Likely Benign	Multifac new calc		NA			Y																			intron_variant								Conflicting_interpretations_of_pathogenicity	uncertain_significance|likely_benign	2001-03-30|2016-08-22|2016-06-14|2018-02-14	1
BRCA1	c.4987-2A>G		IVS16-2A>G		1.9876	9.698	1.048			20.201	0.97	0.998471	Pathogenic	Multifac calc updated		Absent				Findlay	No functional impact	FUNC	NA															splice_acceptor_variant	Impacts splicing	NA	Thomassen	RTPCR	exon 17 deletion	21769658	N	Pathogenic/Likely_pathogenic	pathogenic|likely_pathogenic	2014-07-29|2015-10-02|0000-00-00
BRCA1	c.4987A>T	p.(Met1663Leu)	5106A>T	M1663L			1.0330920372	0.28323330806		0.292606	0.34	0.130991	Uncertain	Multifac new calc	supporting in favour of pathogenicity	Absent				Findlay, Fernandes	Functional impact - complete/none (partial RNA)	LOF	-2.5892446906	Intermediate								2	Likely not pathogenic					"missense_variant,splice_region_variant"	Impacts splicing	NA	Ahlborn	minigene	exon 17 skipping	25724305	N	Uncertain_significance	uncertain_significance|uncertain_significance	2003-12-23|2013-04-12
BRCA1	c.5017_5019del	p.(His1673del)	5136delCAC	H1673del	17.557504599	1.6936004104				29.7354	0.03	0.479072	Uncertain	Multifac new calc	supporting in favour of pathogenicity	Absent																						inframe_deletion	No aberration	None	Houdayer	PAXgene	no aberration	22505045	N	Uncertain_significance	uncertain_significance	2016-10-24|1999-04-05|2017-10-17|2017-01-03|2017-07-27
BRCA1	c.5024C>T	p.(Thr1675Ile)	5143C>T	T1675I	0.0025	0.4				0.001	0.03	3.09269e-05	Benign	Multifac new calc		1 count	9.73881e-06	European (Non-Finnish)	Y	Findlay	No functional impact	FUNC	-0.029648467984	Not Depleted														missense_variant								Uncertain_significance	uncertain_significance	2017-07-28|2016-04-21|2017-08-03|2017-05-25	1
BRCA1	c.5036T>C	p.(Leu1679Pro)	5155T>C	L1679P		0.4				0.4	0.03	0.01222	Likely Benign	Multifac new calc		1 count	2.9192e-05	Latino	Y	Findlay	No functional impact	FUNC	0.36319843332	Not Depleted														missense_variant								Uncertain_significance	uncertain_significance	2015-03-05	1
BRCA1	c.5045A>T	p.(Glu1682Val)	5164A>T	E1682V			1.0330920372	0.84340242504		0.871312	0.03			Combined LR is not <0.5 or >2	supporting in favour of pathogenicity	Absent				Findlay, Fernandes	Functional impact - complete/none (depleted RNA)	LOF	-3.1961147096	Depleted								1	Not Pathogenic					missense_variant								Uncertain_significance	uncertain_significance	2003-12-23
BRCA1	c.5062_5064del	p.(Val1688del)	5181del3	V1688del	16.930001914		1.1767794364	13.412996351		267.225	0.66	0.998076	Pathogenic	Multifac calc updated		Absent				Bouwman	Functional impact - complete									VUS	Deleterious							inframe_deletion	No aberration	None	Houdayer; Thery	PAXgene, Minigene; RTPCR/minigene	no aberration; no aberration	22505045; 21673748	N; N	Conflicting_interpretations_of_pathogenicity	pathogenic|uncertain_significance	2017-08-05|2002-05-29|2015-10-02|2015-08-07|2017-07-25|2017-01-03|2017-08-18|2014-01-31
BRCA1	c.5068A>C	p.(Lys1690Gln)	5187A>C	K1690Q		0.4				0.4	0.03	0.01222	Likely Benign	Multifac new calc		≥0.0001 & <0.01	0.000415671	East Asian		Findlay	No functional impact	FUNC	-0.0023900133112	Not Depleted														missense_variant								Conflicting_interpretations_of_pathogenicity	uncertain_significance|likely_benign	2016-02-24|2012-08-08|2012-09-18|2017-06-08|2017-01-10|2017-05-24|2015-11-01	8
BRCA1	c.5071A>G	p.(Thr1691Ala)	5190A>G	T1691A			1.0330920372	0.64538080965		0.666738	0.66			Combined LR is not <0.5 or >2	supporting in favour of pathogenicity	Absent				Findlay, Petitalot	Functional impact - partial/none	INT	-0.33748451944	Not Depleted											1P			missense_variant	No aberration	None	Houdayer	stimulated T lymphocytes with puromycin	no aberration	22505045	N	Uncertain_significance	uncertain_significance	2016-02-04|2017-08-10|2017-06-16|2016-07-12
BRCA1	c.5072C>A	p.(Thr1691Lys)	5191C>A	T1691K		1.264				1.264	0.81			Combined LR is not <0.5 or >2	supporting in favour of pathogenicity	Absent				Findlay, Fernandes, Petitalot	Functional impact - complete	LOF	-0.79781004541	Not Depleted								5	Pathogenic		3P			"missense_variant,splice_region_variant"	No aberration	NA	Ahlborn	minigene	no abberation	25724305	N	Conflicting_interpretations_of_pathogenicity	uncertain_significance|likely_pathogenic	2008-11-20|2004-11-25|2017-06-29|2017-02-09|2017-08-30
BRCA1	c.5072C>T	p.(Thr1691Ile)	5191C>T	T1691I			1.3404515687	0.810565152		1.08652	0.81			Combined LR is not <0.5 or >2	supporting in favour of pathogenicity	Absent				Findlay, Fernandes, Petitalot, Bouwman	Functional impact - complete/partial	LOF	-3.6125756594	Depleted						VUS	Not Clear	5	Pathogenic		3P			"missense_variant,splice_region_variant"	Impacts splicing	NA	Ahlborn	minigene	exon 17 skipping and 17.5% WT transcript	25724305	N	Conflicting_interpretations_of_pathogenicity	uncertain_significance|likely_pathogenic	2007-03-06|2004-02-20|2017-01-07|2016-04-22|2017-04-18|2017-02-10
BRCA1	c.5074+1G>T		IVS17+1G>T		13.9234	1.691648	1.102597599	1.1797081091		30.637	0.97	0.998992	Pathogenic	Multifac new calc		Absent				Findlay	Functional impact - complete	LOF	NA															splice_donor_variant	Impacts splicing	NA	Steffensen; Brose	minigene; RTPCR	exon 17 deletion; Retention of 153bp of intron 17; retention of 148bp of intron 17	24667779; 15345110	N; N	Pathogenic/Likely_pathogenic	likely_pathogenic|pathogenic	2007-03-20|1999-04-12|2015-10-02|2016-08-02|2014-01-31
BRCA1	c.5074+23A>G		IVS17+23A>G			0.196				0.196	0.02	0.00398406	Likely Benign	Multifac new calc		≥0.0001 & <0.01	0.000525609	Latino																				intron_variant								Likely_benign	likely_benign	2016-09-19	24
BRCA1	c.5074+2T>C		IVS17+2T>C		2.4319	3.73	1.0672791574	7.307473789		70.7457	0.97	0.999563	Pathogenic	Multifac new calc		Absent				Findlay	Functional impact - complete	LOF	NA															splice_donor_variant								Pathogenic/Likely_pathogenic	pathogenic|likely_pathogenic	2009-03-06|2002-05-29|2015-10-02|2015-07-01|2017-05-17|2014-01-31|2013-02-28|2017-02-28|2017-02-23
BRCA1	c.5074+3A>G		IVS17+3A>G		1.7629					1.7629	0.97			Combined LR is not <0.5 or >2	supporting in favour of pathogenicity	Absent				Findlay	Functional impact - complete	LOF	NA															"splice_region_variant,intron_variant"	Impacts splicing	NA	Menendez	RTPCR	exon 17 deletion; retention of 153 nt of intron 17	21735045	N	Conflicting_interpretations_of_pathogenicity	uncertain_significance|pathogenic|likely_pathogenic	1999-12-30|0000-00-00|2014-10-08|2016-06-08|2014-01-31
BRCA1	c.5074+6C>G		IVS17+6C>G		0.0049776464392	0.000244592271	1.6835430502	0.70035364542		1.43552e-06	0.04	5.98132e-08	Benign	Multifac new calc		≥0.0001 & <0.01	0.000113967	Latino		Findlay	No functional impact	FUNC	NA															"splice_region_variant,intron_variant"	No aberration, or possible slight up-regulation of exon 17 skipping (Steffensen 2014)	None	Steffensen; Houdayer; Rodríguez-Balada; Bonatti	minigene; PAXgene; cDNA Sequencing; RTPCR	increased exon 17 deletion (minor); no aberration; no aberration; no aberration	24667779; 22505045; 27886673; 17011978	N; Y; N; N	Conflicting_interpretations_of_pathogenicity	benign|uncertain_significance|likely_benign	2009-02-04|2002-05-29|2016-04-21|2015-12-10|2017-08-04|2016-03-07|2012-10-01|2015-03-27	15
BRCA1	c.5074G>C	p.(Asp1692His)	5193G>C	D1692H	1.9113973921	3.73	1.248562982	0.90096779845		8.0201	0.97	0.996159	Pathogenic	Multifac calc updated		>0 & <0.0001	2.91937e-05	Latino		Findlay, Fernandes	Functional impact - complete (depleted RNA)	LOF	-4.5191446852	Depleted								5	Pathogenic					"missense_variant,splice_region_variant"	Reported to either cause exon 17 deletion (Houdayer) or retenion of 153nt from intron 17 (Thomassen), but with no full-length produced. Ahlborn showed in minigene assay that both of these transcripts are produced with no full-length from the variant.	Complete	Ahlborn; Houdayer; Thomassen; Wappenschmidt	minigene; PAXgene LCL with puromycin; RTPCR; RTPCR	Skipping of exon 17 and inframe retention of 153 bp of intron 17; exon 17 deletion; retention of 153bp of intron 17; retention of 153bp of intron 17; exon 17 deletion upregulation	25724305; 22505045; 21769658; 23239986	N; Y; Y; N	Pathogenic/Likely_pathogenic	pathogenic|likely_pathogenic	2010-11-17|2004-11-25|2015-10-02|2016-12-05|2013-08-13|2017-03-24|2016-09-02|2016-10-03|2017-11-01	3
BRCA1	c.5074G>T	p.(Asp1692Tyr)	5193G>T	D1692Y			1.0330920372	0.48058812637		0.496492	0.97	0.94136	Uncertain	Multifac new calc	supporting in favour of pathogenicity	Absent				Findlay, Fernandes	Functional impact - complete/partial (depleted RNA)	INT	-3.4518681624	Depleted								5	Pathogenic					"missense_variant,splice_region_variant"	Impacts splicing	NA	Ahlborn	minigene	Skipping of exon 17 and inframe retention of 153 bp of intron 19	25724305	N	Pathogenic	pathogenic|pathogenic	0000-00-00|2015-10-02
BRCA1	c.5076T>G	p.(Asp1692Glu)	5195T>G	D1692E			1.0672791574	3.8175782163		4.07442	0.66	0.887756	Uncertain	Multifac new calc	supporting in favour of pathogenicity	Absent				Findlay	Functional impact - complete	LOF	-2.7000177404	Intermediate														"missense_variant,splice_region_variant"								-	-	-
BRCA1	c.5078_5080del	p.(Ala1693del)	5197del3	A1693del	3.6431	9.9856	1.0330920372	0.26927500761		10.12	0.03	0.238379	Uncertain	Multifac new calc	supporting in favour of pathogenicity	Absent																						inframe_deletion	Complete exon 18 skipping, Houdayer 3S	Complete	Houdayer; Campos	PAXgene, LCL with puromycin; RTPCR	exon 18 deletion; exon 18 deletion	22505045; 12955719	Y; N	Conflicting_interpretations_of_pathogenicity	uncertain_significance|pathogenic|likely_pathogenic	2007-03-30|2000-06-12|2015-10-02|2017-01-01|2017-02-14|2016-02-12
BRCA1	c.5085T>A	p.(Phe1695Leu)	5204T>A	F1695L			1.0330920372	0.77971092599		0.805513	0.03			Combined LR is not <0.5 or >2	1 count - Not informative	1 count	9.74355e-06	European (Non-Finnish)	Y	Findlay, Petitalot	No functional impact	FUNC	0.076076384483	Not Depleted											1P			missense_variant								Uncertain_significance	uncertain_significance	1999-06-22|2016-07-22	1
BRCA1	c.5089T>C	p.(Cys1697Arg)	5208T>C	C1697R	730.6336757	2.4061544				1758.02	0.81	0.999867	Pathogenic	Multifac new calc		Absent				Findlay, Fernandes, Petitalot	Functional impact - complete	LOF	-0.17029145269	Not Depleted								5	Pathogenic		3P			missense_variant								Conflicting_interpretations_of_pathogenicity	uncertain_significance|likely_pathogenic	2013-04-19|1999-04-12|2015-09-24
BRCA1	c.508C>T	p.(Arg170Trp)	627C>T	R170W		0.544	1.0672791574	0.064077593073		0.0372034	0.02	0.000758678	Benign	Multifac new calc		>0 & <0.0001	2.91886e-05	Latino		Bouwman	No functional impact									VUS	Neutral							missense_variant								Uncertain_significance	uncertain_significance	2017-03-03|2004-11-25|2016-08-23|2015-05-29	3
BRCA1	c.5096G>T	p.(Arg1699Leu)	5215G>T	R1699L			1.0330920372	0.73199938302		0.756223	0.81			Combined LR is not <0.5 or >2	supporting in favour of pathogenicity	Absent				Findlay, Fernandes	Functional impact - complete	LOF	-0.039525797737	Not Depleted								5	Pathogenic					missense_variant								Uncertain_significance	uncertain_significance	1999-12-30
BRCA1	c.5099C>T	p.(Thr1700Ile)	5218C>T	T1700I	1.3208	0.49				0.647192	0.81			Combined LR is not <0.5 or >2	supporting in favour of pathogenicity	Absent				Findlay, Petitalot	Functional impact - complete	LOF	-0.28796358785	Not Depleted											3P			missense_variant								-	-	-
BRCA1	c.509G>A	p.(Arg170Gln)	628G>A	R170Q	1.8966008383	4.41				8.36401	0.02	0.145806	Uncertain	Multifac new calc	moderate in favour of benign	>0 & <0.0001	7.78695e-05	European (Non-Finnish)		Starita	No functional impact				0													missense_variant								Conflicting_interpretations_of_pathogenicity	uncertain_significance|benign	2017-05-25|0000-00-00|2011-02-11|2016-05-05|2015-04-14|2017-06-30	8
BRCA1	c.5112T>A	p.(Phe1704Leu)	5231T>A	F1704L			1.1390847998	0.95087964298		1.08313	0.29			Combined LR is not <0.5 or >2	supporting in favour of pathogenicity	Absent				Findlay	Functional impact - complete	LOF	0.094726220525	Not Depleted														missense_variant								-	-	-
BRCA1	c.5114T>C	p.(Leu1705Pro)	5233T>C	L1705P	3.8153	4.41				16.8255	0.03	0.342268	Uncertain	Multifac new calc	supporting in favour of pathogenicity	Absent				Findlay	Functional impact - complete	LOF	-0.10281075159	Not Depleted														missense_variant								Uncertain_significance	uncertain_significance	2011-01-06
BRCA1	c.5117G>T	p.(Gly1706Val)	5236G>T	G1706V	8.8767	0.16				1.42027	0.81			Combined LR is not <0.5 or >2	supporting in favour of pathogenicity	Absent				Findlay	Functional impact - complete	LOF	-0.50710971676	Not Depleted														missense_variant								-	-	-
BRCA1	c.5129G>A	p.(Gly1710Glu)	5248G>A	G1710E		0.64				0.64	0.03			Combined LR is not <0.5 or >2	supporting in favour of pathogenicity	Absent				Findlay, Petitalot	No functional impact	FUNC	0.23564704081	Not Depleted											1P			missense_variant								Uncertain_significance	uncertain_significance	2008-03-03
BRCA1	c.5143A>T	p.(Ser1715Cys)	5262A>T	S1715C			1.0330920372	2.9595666357		3.0575	0.81	0.928748	Uncertain	Multifac new calc	supporting in favour of pathogenicity	Absent				Findlay, Fernandes	Functional impact - complete	LOF	-0.50832706891	Not Depleted								5	Pathogenic					missense_variant								Conflicting_interpretations_of_pathogenicity	uncertain_significance|likely_pathogenic	2002-06-20|2017-01-06|2016-03-16|2017-03-15
BRCA1	c.5144G>A	p.(Ser1715Asn)	5263G>A	S1715N	57.86	3.73	1.2975141811	3.6314508506		1016.9	0.66	0.999494	Pathogenic	Multifac new calc		Absent				Findlay, Fernandes, Petitalot	Functional impact - complete	LOF	-0.51250578176	Not Depleted								5	Pathogenic	Causal	3P			missense_variant	No aberration	None	Campos; Thery	RTPCR; minigene	no aberration; no aberration	12955719; 21673748	N; N	Conflicting_interpretations_of_pathogenicity	uncertain_significance|likely_pathogenic	2004-02-20|2017-01-27
BRCA1	c.5152+2dup		IVS18+2insT				1.0330920372	1.304022966		1.34718	0.97			Combined LR is not <0.5 or >2	supporting in favour of pathogenicity	Absent																						"splice_region_variant,intron_variant"	Impacts splicing	NA	Baert	RTPCR	exon 18 deletion	29280214	N	Pathogenic/Likely_pathogenic	likely_pathogenic|pathogenic	2014-06-11|2012-05-01|2015-10-02
BRCA1	c.5152+7A>G		IVS18+7A>G				1.0330920372	0.89350429916		0.923072	0.02			Combined LR is not <0.5 or >2	supporting in favour of pathogenicity	Absent				Findlay	Functional impact - complete	LOF	NA															"splice_region_variant,intron_variant"								Conflicting_interpretations_of_pathogenicity	benign|uncertain_significance|likely_benign	2011-05-10|2004-02-20|2016-08-17|2017-02-17
BRCA1	c.5153-1G>A		IVS18-1G>A				1.2157214653	3.111622389		3.78287	0.97	0.991891	Pathogenic	Multifac new calc		Absent				Findlay	Functional impact - complete	LOF	NA															splice_acceptor_variant	Impacts splicing	NA	Steffensen; Beristain; Sanz	minigene; RTPCR; RTPCR/minigene	1bp of exon 19 deleted; 1bp deletion of exon 19; 1bp deletion of exon 19	24667779; 17262179; 20215541	N; N; N	Pathogenic	pathogenic	1999-12-30|2015-10-02|0000-00-00|2015-09-21|2014-01-31|2017-10-17
BRCA1	c.5153-26A>G		IVS18-26A>G		0.385044263	3.73				1.43622	0.02			Combined LR is not <0.5 or >2	supporting in favour of pathogenicity	Absent				Findlay	No functional impact	FUNC	NA															intron_variant								Uncertain_significance	uncertain_significance	2001-02-15
BRCA1	c.5153-3T>C		IVS18-3T>C				1.1390847998	0.011951607286		0.0136139	0.34	0.00696438	Likely Benign	Multifac new calc		>0 & <0.0001	6.71501e-05	African		Findlay	Functional impact - partial	INT	NA															"splice_region_variant,intron_variant"								Conflicting_interpretations_of_pathogenicity	uncertain_significance|likely_benign	2009-10-13|2014-08-28|2017-08-08|2017-01-03|2017-07-28	2
BRCA1	c.5153-5T>C		IVS18-5T>C				1.0330920372	0.38782566632		0.40066	0.04	0.01642	Likely Benign	Multifac new calc		Absent				Findlay	No functional impact	FUNC	NA															"splice_region_variant,intron_variant"								Likely_benign	likely_benign	2017-07-10
BRCA1	c.5153G>C	p.(Trp1718Ser)	5272G>C	W1718S			1.0330920372	3.2161267734		3.32255	0.81	0.934057	Uncertain	Multifac new calc	supporting in favour of pathogenicity	Absent				Findlay, Fernandes	Functional impact - complete/partial	INT	NA									5	Pathogenic					"missense_variant,splice_region_variant"	No aberration	NA	Ahlborn	minigene	no abberation	25724305	N	Conflicting_interpretations_of_pathogenicity	uncertain_significance|likely_pathogenic	2002-05-29|2015-08-04
BRCA1	c.5165C>A	p.(Ser1722Tyr)	5284C>A	S1722Y	4.84239096	0.16				0.774783	0.29			Combined LR is not <0.5 or >2	supporting in favour of pathogenicity	Absent				Findlay, Petitalot	Functional impact - partial	INT	NA												2P			missense_variant								Uncertain_significance	uncertain_significance	2017-06-15
BRCA1	c.5185C>G	p.(Leu1729Val)	5304C>G	L1729V			1.0330920372	0.13567309564		0.140163	0.3	0.0566659	Uncertain	Multifac new calc	supporting in favour of pathogenicity	Absent				Findlay	No functional impact	FUNC	NA															missense_variant								-	-	-
BRCA1	c.5189A>G	p.(Asn1730Ser)	5308A>G	N1730S		0.64	1.0672791574	0.26927500761		0.183931	0.03	0.0056564	Likely Benign	Multifac new calc		≥0.0001 & <0.01	0.000127033	African		Findlay, Fernandes	No functional impact	FUNC	NA									1	Not Pathogenic					missense_variant								Conflicting_interpretations_of_pathogenicity	uncertain_significance|benign	2010-11-17|2002-05-29|2015-12-28|2017-01-22|2016-08-21|2017-04-20|2017-01-13	5
BRCA1	c.5189A>T	p.(Asn1730Ile)	5308A>T	N1730I			1.0330920372	0.12746724383		0.131685	0.03	0.00405622	Likely Benign	Multifac new calc		Absent				Findlay	No functional impact	FUNC	NA															missense_variant								Uncertain_significance	uncertain_significance	2017-07-20
BRCA1	c.5193+1G>A		IVS19+1G>A		1.2692	1.67				2.11956	0.97	0.985618	Likely Pathogenic	Multifac new calc		Absent				Findlay	Functional impact - complete	LOF	NA															splice_donor_variant								Pathogenic	pathogenic|pathogenic|pathogenic	2012-05-01|2013-03-25|2015-10-02
BRCA1	c.5194-13T>C		IVS19-13T>C			1.36				1.36	0.34			Combined LR is not <0.5 or >2	1 count - Not informative	1 count	9.73255e-06	European (Non-Finnish)	Y																			intron_variant								-	-	-	1
BRCA1	c.5194-18G>T		IVS19-18G>T				1.2559521653	0.27918964579		0.350649	0.04	0.0144	Likely Benign	Multifac new calc		≥0.0001 & <0.01	0.000592768	African																				intron_variant								Conflicting_interpretations_of_pathogenicity	uncertain_significance|likely_benign	1998-04-02|2016-06-01|2017-07-27|2016-01-05	15
BRCA1	c.5194-30T>C		IVS19-30T>C			0.57				0.57	0.02			Combined LR is not <0.5 or >2	1 count - Not informative	1 count	9.7335e-06	European (Non-Finnish)	Y																			intron_variant								-	-	-	1
BRCA1	c.5198A>G	p.(Asp1733Gly)	5317A>G	D1733G			1.7392549195	0.01072407259		0.0186519	0.03	0.00057653	Benign	Multifac new calc		>0 & <0.0001	8.47242e-05	African		Findlay, Fernandes	No functional impact	FUNC	0.18807791352	Not Depleted								1	Not Pathogenic					missense_variant								Conflicting_interpretations_of_pathogenicity	likely_benign|uncertain_significance	2017-06-15|2004-02-20|2015-11-05|2018-02-14|2016-01-19	6
BRCA1	c.5207T>G	p.(Val1736Gly)	5326T>G	V1736G			1.102597599	6.5301859986		7.20017	0.81	0.96845	Likely Pathogenic	Multifac new calc		Absent				Findlay, Fernandes	Functional impact - complete	LOF	-0.6585497987	Not Depleted								5	Pathogenic					missense_variant								Uncertain_significance	uncertain_significance	2004-02-20|2017-01-13
BRCA1	c.5213_5215del	p.(Gly1738del)	5331del3	G1738del			1.1767794364	1.1891896816		1.39941	0.81			Combined LR is not <0.5 or >2	supporting in favour of pathogenicity	Absent																						inframe_deletion								Uncertain_significance	uncertain_significance	2002-05-29|2015-09-17|2016-07-28
BRCA1	c.5213G>A	p.(Gly1738Glu)	5332G>A	G1738E	1.176157506		1.1767794364	8.8875066891		12.301	0.81	0.981288	Likely Pathogenic	Multifac new calc		Absent				Findlay, Fernandes, Petitalot	Functional impact - complete	LOF	-0.55104330768	Not Depleted								5	Pathogenic		3P			missense_variant								Conflicting_interpretations_of_pathogenicity	pathogenic|likely_pathogenic|uncertain_significance	2016-11-06|2012-08-01|2002-05-29|2015-10-02|2015-07-01
BRCA1	c.5216A>G	p.(Asp1739Gly)	5335A>G	D1739G	1.614087					1.61409	0.81			Combined LR is not <0.5 or >2	supporting in favour of pathogenicity	Absent				Petitalot, Findlay, Fernandes, Bouwman	Functional impact - complete/partial	LOF	-0.5955803254	Not Depleted						VUS	Deleterious	5	Pathogenic		2P			missense_variant								Conflicting_interpretations_of_pathogenicity	likely_pathogenic|uncertain_significance	2016-11-15|1997-11-14|2014-10-21|2012-11-16
BRCA1	c.5216A>T	p.(Asp1739Val)	5335A>T	D1739V	0.8205		1.0330920372	7.9267644413		6.71914	0.81	0.966267	Likely Pathogenic*	Multifac new calc. *Multifac inconsistent with some Functional Data.		Absent				Petitalot, Findlay, Fernandes, Bouwman	Functional impact - complete/partial	LOF	-0.43019203137	Not Depleted						VUS	Deleterious	5	Pathogenic		2P			missense_variant								Conflicting_interpretations_of_pathogenicity	uncertain_significance|likely_pathogenic|pathogenic	2016-08-10|2017-04-21|0000-00-00|2014-10-08
BRCA1	c.5217T>G	p.(Asp1739Glu)	5336T>G	D1739E			1.0330920372	3.7982863081		3.92398	0.66	0.883952	Uncertain	Multifac new calc	supporting in favour of pathogenicity	Absent				Findlay, Fernandes	Functional impact - complete	LOF	0.020113141246	Not Depleted								5	Pathogenic					missense_variant								Uncertain_significance	uncertain_significance	1998-07-10
BRCA1	c.5243G>A	p.(Gly1748Asp)	5362G>A	G1748D	3.8	3.16	1.0330920372	0.9249879985		11.4748	0.81	0.979968	Likely Pathogenic	Multifac new calc		Absent				Findlay, Fernandes	Functional impact - complete	LOF	-0.48776502537	Not Depleted								5	Pathogenic					missense_variant								Conflicting_interpretations_of_pathogenicity	uncertain_significance|likely_pathogenic	2012-05-09|2017-06-27|2014-02-24|2017-02-07
BRCA1	c.5252G>C	p.(Arg1751Pro)	5371G>C	R1751P			1.102597599	3.0985090101		3.41641	0.66	0.86897	Uncertain	Multifac new calc	supporting in favour of pathogenicity	Absent				Findlay, Fernandes	Functional impact - complete	LOF	-0.53280923316	Not Depleted								5	Pathogenic					missense_variant								Conflicting_interpretations_of_pathogenicity	uncertain_significance|likely_pathogenic	2001-10-29|2015-10-21
BRCA1	c.5254G>A	p.(Ala1752Thr)	5373G>A	A1752T	1.1148					1.1148	0.03			Combined LR is not <0.5 or >2	supporting in favour of pathogenicity	Absent				Findlay, Fernandes, Petitalot	Functional impact - complete	LOF	-0.74908180604	Not Depleted								5	Pathogenic		3P			missense_variant								Uncertain_significance	uncertain_significance	2009-02-07
BRCA1	c.5258G>C	p.(Arg1753Thr)	5377G>C	R1753T			1.0672791574	4.0078165694		4.27746	0.81	0.948013	Uncertain	Multifac new calc	supporting in favour of pathogenicity	Absent				Findlay, Fernandes, Bouwman	Functional impact - complete/partial	LOF	-0.72396547331	Not Depleted						VUS	Not Clear	5	Pathogenic					missense_variant								not_provided	not_provided	0000-00-00
BRCA1	c.5276A>G	p.(Lys1759Arg)	5395A>G	K1759R			1.0330920372	0.71885141493		0.74264	0.34			Combined LR is not <0.5 or >2	supporting in favour of pathogenicity	Absent				Findlay, Fernandes	No functional impact	FUNC	-0.1945760607	Not Depleted								2	Likely not pathogenic					"missense_variant,splice_region_variant"								Uncertain_significance	uncertain_significance	2009-02-25
BRCA1	c.5277+1_5277+6del		IVS20+1del6				1.0330920372	15.102423025		15.6022	0.97	0.998022	Pathogenic	Multifac new calc		Absent																						"splice_donor_variant,intron_variant"								Likely_pathogenic	likely_pathogenic	2016-09-05
BRCA1	c.5277+48_5277+59dup		IVS20+48dup12		0.39298337706	0.0014651303657				0.000575772	0.02	1.17503e-05	Benign	Multifac new calc		≥0.0001 & <0.01	0.00291715	European (Non-Finnish)																				intron_variant	No aberration	None	Houdayer; Bonnet	PAXgene ; RTPCR/minigene	no aberration ; no aberration	22505045; 18424508	N; N	Likely_benign	Likely_benign	2016-05-10	62
BRCA1	c.5277+78G>A		IVS20+78G>A		0.010878601551	0.035035392				0.000381136	0.02	7.77823e-06	Benign	Multifac new calc		≥0.0001 & <0.01	0.00149254	African																				intron_variant	No aberration	None	Houdayer	PAXgene	no aberration	22505045	N	Conflicting_interpretations_of_pathogenicity	uncertain_significance|likely_benign	2000-08-09|2012-11-16	31
BRCA1	c.5278-14C>G		IVS20-14C>G		0.10493265	0.0374	1.5774158415	0.1407671947	2.18E-05	1.9024e-08	0.04	7.92665e-10	Benign	Multifac calc updated		>0 & <0.0001	6.78024e-05	European (Non-Finnish)		Findlay	No functional impact	FUNC	NA															intron_variant	No aberration	None	Steffensen; Spearman; Whiley	minigene; RTPCR; RTPCR	no aberration; no aberration; no aberration	24667779; 18824701; 21394826	N; N; Y	Conflicting_interpretations_of_pathogenicity	likely_benign|uncertain_significance|benign	2011-01-18|2002-05-29|2014-03-12|2014-11-03|0000-00-00|2015-09-21|2017-07-20|2015-06-19|2015-10-29|2017-02-23|2015-07-20	9
BRCA1	c.5278-18C>G		IVS20-18C>G				1.0672791574	0.26490063987		0.282723	0.04	0.011643	Likely Benign	Multifac new calc		Absent				Findlay	No functional impact	FUNC	NA															intron_variant								Likely_benign	likely_benign	2016-12-22
BRCA1	c.5278-1G>A		IVS20-1G>A		1.0038536227	3.73	1.0756788212	1.1125568585		4.48109	0.34	0.697743	Uncertain	Multifac new calc	supporting in favour of pathogenicity	Absent				Findlay	Functional impact - complete	LOF	NA															splice_acceptor_variant	Impacts splicing	NA	Wappenschmidt; Rodríguez-Balada	RTPCR; cDNA Sequencing	exon 21 deletion upregulated; 8bp of exon 21 deleted; Deletion of first 7bp of exon 21	23239986; 27886673	N; N	Pathogenic/Likely_pathogenic	likely_pathogenic|pathogenic	2017-05-04|1999-06-21|2015-10-02|2016-12-14
BRCA1	c.5278-1G>C		IVS20-1G>C				1.0330920372	0.75301270347		0.777931	0.34			Combined LR is not <0.5 or >2	supporting in favour of pathogenicity	Absent				Findlay	Functional impact - complete	LOF	NA															splice_acceptor_variant	Impacts splicing	NA	Houdayer	PAXgene	Exon 21 deletion	22505045	N	Pathogenic	pathogenic	2010-09-30|2015-10-02|2013-11-06|2015-05-26|2014-01-31
BRCA1	c.5282T>C	p.(Phe1761Ser)	5401T>C	F1761S			1.0672791574	6.9173133358		7.3827	0.66	0.934773	Uncertain	Multifac new calc	supporting in favour of pathogenicity	Absent				Findlay, Fernandes, Petitalot	Functional impact - complete	LOF	-1.4491228055	Not Depleted								5	Pathogenic		3P			missense_variant								Uncertain_significance	uncertain_significance	2003-12-23|2013-08-21
BRCA1	c.5297T>A	p.(Ile1766Asn)	5416T>A	I1766N	1.6029	3.73				5.97882	0.66	0.920672	Uncertain	Multifac new calc	supporting in favour of pathogenicity	Absent				Findlay	Functional impact - complete	LOF	-0.067946435531	Not Depleted														missense_variant								Pathogenic	pathogenic	2015-10-02
BRCA1	c.5312C>G	p.(Pro1771Arg)	5431C>G	P1771R			1.0330920372	0.11751792706		0.121407	0.29	0.0472458	Likely Benign	Multifac new calc		Absent				Findlay, Fernandes	No functional impact	FUNC	-1.0814434066	Not Depleted								1	Not Pathogenic					missense_variant								Uncertain_significance	uncertain_significance	2003-12-23
BRCA1	c.5317A>T	p.(Thr1773Ser)	5436A>T	T1773S			1.102597599	0.11751792706		0.129575	0.66	0.200977	Uncertain	Multifac new calc	moderate in favour of benign	>0 & <0.0001	4.23729e-05	African		Findlay, Fernandes	No functional impact	FUNC	-0.19914994285	Not Depleted								2	Likely not pathogenic					missense_variant								Conflicting_interpretations_of_pathogenicity	likely_benign|uncertain_significance	2012-08-22|0000-00-00|2016-02-03|2015-07-17	3
BRCA1	c.5327C>A	p.(Pro1776His)	5446C>A	P1776H	1.937	0.64	1.0672791574	1.5292660119		2.02335	0.03	0.0588924	Uncertain	Multifac calc updated	supporting in favour of pathogenicity	Absent				Findlay, Fernandes	No functional impact	FUNC	0.11262326522	Not Depleted								1	Not Pathogenic					missense_variant								Conflicting_interpretations_of_pathogenicity	likely_benign|uncertain_significance	2017-08-29|2012-06-15|2016-11-22
BRCA1	c.5332+13G>T		IVS21+13G>T			0.2856				0.2856	0.02	0.0057948	Likely Benign	Multifac new calc		≥0.0001 & <0.01	0.000177849	European (Non-Finnish)		Findlay																		"splice_region_variant,intron_variant"	No aberration	None	Houdayer; Thery; Wappenschmidt	PAXgene, Minigene ; RTPCR/minigene; RTPCR	no aberration ; no aberration; no aberration	22505045; 21673748; 23239986	N; N; N	Benign/Likely_benign	benign|likely_benign	2017-07-14|2016-03-28|2015-08-18|2017-04-19|2015-08-07|2015-08-10	21
BRCA1	c.5332+1G>C		IVS21+1G>C				1.0330920372	0.28225425625		0.291595	0.97	0.904106	Uncertain	Multifac new calc	supporting in favour of pathogenicity	Absent				Findlay	Functional impact - complete	LOF	NA															splice_donor_variant								Pathogenic	pathogenic	2015-11-03
BRCA1	c.5332+4del		IVS21+4delA		5.3305	2.0224				10.7804	0.34	0.847411	Uncertain	Multifac new calc	supporting in favour of pathogenicity	Absent																						"splice_region_variant,intron_variant"								Uncertain_significance	uncertain_significance	2017-06-05
BRCA1	c.5332G>A	p.(Asp1778Asn)	5451G>A	D1778N	1.0014	0.4	1.102597599	0.32538696439		0.143709	0.34	0.0689291	Uncertain	Multifac new calc	supporting in favour of pathogenicity	Absent				Findlay, Fernandes	Functional impact - partial/none	INT	-1.7241541797	Not Depleted								2	Likely not pathogenic					"missense_variant,splice_region_variant"	Complete exon 21 skipping, Houdayer 3S and Ahlborn shows no WT band for variant minigene	Complete	Ahlborn; Houdayer; Minucci	minigene; PAXgene; RTPCR	Exon 21 skipping; exon 21deletion; Exon 21 deletion	25724305; 22505045; 30315757	N; Y; N	Conflicting_interpretations_of_pathogenicity	uncertain_significance|pathogenic	2015-08-26|2010-10-22|2002-05-29|2015-10-02|2016-08-22|2017-09-27|2016-09-28
BRCA1	c.5333-1G>C		IVS21-1G>C		2.09179432	0.196	1.0330920372	0.35794806084		0.151612	0.97	0.83057	Uncertain	Multifac new calc	supporting in favour of pathogenicity	Absent				Findlay	Functional impact - complete	LOF	NA															splice_acceptor_variant								Pathogenic	pathogenic|pathogenic	2002-05-29|2015-10-02
BRCA1	c.5333-6T>G		IVS21-6T>G		0.68463556523	3.73				2.55369	0.97	0.988034	Likely Pathogenic	Multifac new calc		Absent				Findlay	Functional impact - complete	LOF	NA															"splice_region_variant,intron_variant"	Impacts splicing	NA	Meindl	RTPCR	exon 22 deletion	11802209	N	Uncertain_significance	not_provided|uncertain_significance	0000-00-00|2017-03-03
BRCA1	c.5333A>G	p.(Asp1778Gly)	5452A>G	D1778G		0.21	1.4476876942	0.22799348382		0.0693133	0.04	0.00287974	Likely Benign	Multifac calc updated		1 count	9.73634e-06	European (Non-Finnish)	Y	Findlay, Fernandes	No functional impact	FUNC	0.17068049707	Not Depleted								1	Not Pathogenic					"missense_variant,splice_region_variant"	No aberration	None	Ahlborn; Colombo; Thomassen	minigene; RTPCR; RTPCR	no abberation; no aberration; no aberration	25724305; 23451180; 21769658	N; Y; N	Conflicting_interpretations_of_pathogenicity	likely_benign|benign|uncertain_significance	2017-09-15|2014-08-05|2017-06-23|2010-07-26|2002-05-29|2014-12-08|2017-05-02|2017-03-15|2017-03-24	1
BRCA1	c.5348T>C	p.(Met1783Thr)	5467T>C	M1783T	6.1669997556	1	2.0467194239	0.062474040732		0.788555	0.66			Combined LR is not <0.5 or >2	strong in favour of benign	≥0.0001 & <0.01	0.00148255	African		Findlay, Fernandes, Petitalot	Functional impact - partial/none	FUNC	0.12627865307	Not Depleted								3	Uncertain	Neutral	1P			missense_variant								Conflicting_interpretations_of_pathogenicity	benign|uncertain_significance|likely_benign	2009-08-05|2004-02-20|2014-10-30|2018-02-01|2014-11-18|2015-12-09|2017-08-07|2016-04-25|2013-08-07|0000-00-00|2016-06-06	40
BRCA1	c.535T>C	p.(Tyr179His)	654T>C	Y179H		0.29376				0.29376	0.02	0.00595937	Likely Benign	Multifac new calc		>0 & <0.0001	1.94708e-05	European (Non-Finnish)																				missense_variant								Uncertain_significance	uncertain_significance	2016-07-07|2017-06-16|2017-07-27|2013-11-15|2016-03-11|2017-06-01	2
BRCA1	c.5363G>A	p.(Gly1788Asp)	5482G>A	G1788D		1			4.57E-02	0.0456948	0.81	0.163043	Uncertain	Multifac new calc	1 count - Not informative	1 count	3.2759e-05	South Asian	Y	Findlay, Fernandes	Functional impact - partial/none	FUNC	0.078295352377	Not Depleted								3	Uncertain					missense_variant								Conflicting_interpretations_of_pathogenicity	pathogenic|uncertain_significance	2008-04-07|2004-02-20|2014-01-31|2016-11-09	1
BRCA1	c.5365G>A	p.(Ala1789Thr)	5484G>A	A1789T	3.1958					3.1958	0.66	0.861181	Uncertain	Multifac new calc	1 count - Not informative	1 count	3.2759e-05	South Asian	Y	Findlay, Fernandes, Bouwman	Functional impact - complete	LOF	-0.41763618225	Not Depleted						VUS	Deleterious	5	Pathogenic					missense_variant								Uncertain_significance	uncertain_significance	2017-01-12|2017-05-23	1
BRCA1	c.5365G>T	p.(Ala1789Ser)	5484G>T	A1789S			1.102597599	0.18732295272		0.206542	0.81	0.468232	Uncertain	Multifac new calc	supporting in favour of pathogenicity	Absent				Findlay, Fernandes, Petitalot	Functional impact - partial/none	FUNC	0.26653425522	Not Depleted								2	Likely not pathogenic		2P			missense_variant								Conflicting_interpretations_of_pathogenicity	uncertain_significance|likely_benign	2003-12-23|2015-09-21|2016-09-05
BRCA1	c.53T>C	p.(Met18Thr)	172T>C	M18T	1.8398142854	5.2772	1.2157214653	25.478610087		300.737	0.66	0.99829	Pathogenic	Multifac calc updated		Absent				Findlay, Starita, Bouwman	Functional impact - complete	LOF	-1.1213382433	Not Depleted	4					VUS	Deleterious							missense_variant								Conflicting_interpretations_of_pathogenicity	likely_pathogenic|uncertain_significance	2011-04-01|1999-03-24|2015-07-01|2014-09-18
BRCA1	c.5406+54G>A		IVS22+54G>A		0.9619	3.16				3.0396	0.02	0.0584094	Uncertain	Multifac new calc	supporting in favour of pathogenicity	Absent																						intron_variant								-	-	-
BRCA1	c.5406+9T>C		IVS22+9T>C				1.0672791574	0.77971092599		0.832169	0.02			Combined LR is not <0.5 or >2	supporting in favour of pathogenicity	Absent				Findlay	No functional impact	FUNC	NA															intron_variant	No aberration	None	Whiley	RTPCR	no aberration	21394826	Y	Conflicting_interpretations_of_pathogenicity	uncertain_significance|likely_benign	2004-11-25|2017-05-30
BRCA1	c.5407-1G>C		IVS22-1G>C		2.1857	0.11	1.0672791574	2.4868180396		0.638124	0.97			Combined LR is not <0.5 or >2	supporting in favour of pathogenicity	Absent				Findlay	Functional impact - complete	LOF	NA															splice_acceptor_variant								Pathogenic	pathogenic	2004-11-25|2015-10-02|2014-11-12
BRCA1	c.5408G>C	p.(Gly1803Ala)	5527G>C	G1803A	0.96845490508	3.73	1.102597599	1.304022966		5.19386	0.34	0.727938	Uncertain	Multifac new calc	supporting in favour of pathogenicity	Absent				Findlay, Fernandes	Functional impact - complete/none	FUNC	0.0088179465974	Not Depleted								5	Pathogenic					"missense_variant,splice_region_variant"	Impacts splicing	NA	Ahlborn; Wappenschmidt	minigene; RTPCR	Exon 23 skipping; exon 23 deletion	25724305; 23239986	N; N	Uncertain_significance	uncertain_significance|uncertain_significance	2012-04-05|2004-02-20
BRCA1	c.5425G>T	p.(Val1809Phe)	5544G>T	V1809F			1.1767794364	0.68372363116		0.804592	0.03			Combined LR is not <0.5 or >2	supporting in favour of pathogenicity	Absent				Findlay, Fernandes	Functional impact - complete											5	Pathogenic					missense_variant								Conflicting_interpretations_of_pathogenicity	uncertain_significance|likely_pathogenic	2002-05-29|2015-10-27
BRCA1	c.5434C>G	p.(Pro1812Ala)	5553C>G	P1812A		3.16				3.16	0.03	0.0890308	Uncertain	Multifac new calc	1 count - Not informative	1 count	9.73255e-06	European (Non-Finnish)	Y	Findlay, Fernandes	Functional impact - complete/none (depleted RNA)	LOF	-4.8546226465	Depleted								2	Likely not pathogenic					missense_variant	Tiny signal of variant detected in WT band, majority exon skipping but not complete. Houdayer 3S suggesting the exon skipping is complete.	Partial	Houdayer; Gaildrat; Thery; Jarhelle	PAXgene, Minigene ; RTPCR/minigene; RTPCR/minigene; PCR / sanger sequencing	Exon 23 deletion ; exon 23 deletion; exon 23 deletion; Exon 23 deletion	22505045; 22962691; 21673748; 27495310	N; Y; N; Y	Conflicting_interpretations_of_pathogenicity	uncertain_significance|likely_pathogenic|pathogenic	2012-05-01|2009-06-05|2016-05-01|2015-10-02|2015-07-01|2017-01-01|2017-08-02|2014-01-31|2017-11-29	1
BRCA1	c.5453A>G	p.(Asp1818Gly)	5572A>G	D1818G		0.34	1.102597599	0.91793126532		0.344117	0.03	0.0105307	Likely Benign*	Multifac new calc. *Multifac inconsistent with Splicing Data.		Absent				Findlay, Fernandes	Functional impact - complete/none (depleted RNA)	LOF	-4.4299106177	Depleted								1	Not Pathogenic					missense_variant	Complete exon 23 skipping from variant allele	Complete	Houdayer; Rouleau	LCL with puromycin ; RTPCR	Exon 23 deletion ; exon 23 deletion	22505045; 20875879	N; Y	Conflicting_interpretations_of_pathogenicity	pathogenic|uncertain_significance|likely_pathogenic	2010-12-09|2003-12-23|2015-10-02|2016-07-14|2015-09-11|2016-01-08
BRCA1	c.5456A>G	p.(Asn1819Ser)	5575A>G	N1819S			1.1390847998	0.081630257727		0.0929838	0.03	0.00286754	Likely Benign	Multifac new calc		≥0.0001 & <0.01	0.000339136	East Asian		Findlay, Fernandes	No functional impact	FUNC	-0.10126473472	Not Depleted								1	Not Pathogenic					missense_variant								Conflicting_interpretations_of_pathogenicity	benign|uncertain_significance|likely_benign	2017-07-13|2012-05-01|1997-02-15|2014-07-08|2017-02-02|2016-11-04|2016-03-24	9
BRCA1	c.5467+5G>C		IVS23+5G>C		0.7119	1.294336				0.921438	0.34			Combined LR is not <0.5 or >2	supporting in favour of pathogenicity	Absent				Findlay	Functional impact - complete	LOF	NA															"splice_region_variant,intron_variant"	Impacts splicing	NA	Whiley	RTPCR	exon 23 deletion	21394826	N	not_provided	not_provided	0000-00-00
BRCA1	c.5467+8G>A		IVS23+8G>A				1.1390847998	1.5561535713		1.77259	0.02			Combined LR is not <0.5 or >2	moderate in favour of benign	>0 & <0.0001	9.30831e-05	European (Non-Finnish)		Findlay	No functional impact	FUNC	NA															"splice_region_variant,intron_variant"								Conflicting_interpretations_of_pathogenicity	benign|uncertain_significance|likely_benign	2013-04-10|2002-05-29|2013-11-29|2016-12-26|2017-05-15|2016-10-31	11
BRCA1	c.5467+9C>T		IVS23+9C>T				1.0330920372	0.67161178362		0.693837	0.02			Combined LR is not <0.5 or >2	1 count - Not informative	1 count	2.91886e-05	Latino	Y																			intron_variant								Uncertain_significance	uncertain_significance	2004-02-20	1
BRCA1	c.5467G>A	p.(Ala1823Thr)	5586G>A	A1823T	0.9629	3.16				3.04276	0.34	0.610514	Uncertain	Multifac new calc	supporting in favour of pathogenicity	Absent				Findlay, Fernandes	Functional impact - complete/none (partial RNA)	LOF	-2.1127816443	Intermediate								1	Not Pathogenic					"missense_variant,splice_region_variant"	Complete exon 23 skipping, variant not present in sequencing of full length band in Ladopolou 2002	Complete	Yang; Ladopoulou	ES stem cell/RTPCR; RTPCR/sequencing	exon 23 deletion; Exon 23 deletion	12915465; 12034536	N; Y	Pathogenic	not_provided|pathogenic|pathogenic|pathogenic|pathogenic	0000-00-00|2015-10-02|0000-00-00|2014-10-08|2015-09-21
BRCA1	c.5468-10_5468-9del		IVS23-10delCT				1.2559521653	0.1032442109		0.12967	0.34	0.0626168	Uncertain	Multifac new calc	strong in favour of benign	≥0.0001 & <0.01	0.000569703	Latino																				intron_variant								Conflicting_interpretations_of_pathogenicity	benign|uncertain_significance|likely_benign	2011-10-27|2003-12-23|2017-05-01|2017-09-07|2015-11-13	23
BRCA1	c.5468-17G>A		IVS23-17G>A				1.0330920372	0.20685888801		0.213704	0.34	0.0991722	Uncertain	Multifac new calc	supporting in favour of pathogenicity	Absent																						intron_variant								Uncertain_significance	uncertain_significance	2004-11-25
BRCA1	c.5468-18T>A		IVS23-18T>A				1.1767794364	5.2504249977		6.17859	0.34	0.760932	Uncertain	Multifac new calc	supporting in favour of pathogenicity	Absent																						intron_variant								Conflicting_interpretations_of_pathogenicity	uncertain_significance|likely_benign	2002-05-29|2016-04-18|2017-07-17
BRCA1	c.5468-1G>A		IVS23-1G>A		2.0952	41.240528	1.0330920372	1.2375841269		110.475	0.97	0.99972	Pathogenic	Multifac new calc		Absent				Findlay	Functional impact - complete	LOF	NA															splice_acceptor_variant	Impacts splicing	NA	Baert	RTPCR	11bp of exon 24 deleted	29280214	N	Pathogenic/Likely_pathogenic	pathogenic|likely_pathogenic	2003-12-23|2015-10-02|2016-05-05
BRCA1	c.547+1G>T		IVS8+1G>T		1.9487	1.67				3.25433	0.97	0.990586	Pathogenic	Multifac new calc		Absent																						splice_donor_variant								Pathogenic/Likely_pathogenic	pathogenic|likely_pathogenic	2000-06-12|2015-10-02|2017-10-04|2015-06-05|2017-02-02|2014-01-31
BRCA1	c.5477A>T	p.(Gln1826Leu)	5596A>T	Q1826L	0.9978	0.4				0.39912	0.03	0.0121934	Likely Benign	Multifac new calc		>0 & <0.0001	1.70187e-05	European (Non-Finnish)		Findlay	No functional impact	FUNC	0.05535685181	Not Depleted														missense_variant								Uncertain_significance	uncertain_significance	2014-03-26	7
BRCA1	c.548-13G>T		IVS8-13G>T				1.0330920372	0.27593826678		0.28507	0.04	0.0117385	Likely Benign	Multifac new calc		1 count	2.93135e-05	Latino	Y																			intron_variant								Conflicting_interpretations_of_pathogenicity	uncertain_significance|likely_benign	2004-02-20|2017-03-09	1
BRCA1	c.548-16G>A		IVS8-16G>A				1.0330920372	0.27441778155		0.283499	0.5	0.22088	Uncertain	Multifac new calc	supporting in favour of pathogenicity	Absent																						intron_variant								Conflicting_interpretations_of_pathogenicity	uncertain_significance|likely_benign	2004-11-25|2015-07-30|2016-12-05
BRCA1	c.548-3del		IVS8-3delT				1.034	0.59405355714		0.614251	0.5			Combined LR is not <0.5 or >2	1 count - Not informative	1 count	9.75686e-06	European (Non-Finnish)	Y																			"splice_region_variant,intron_variant"	No aberration	None	Colombo; Thomassen	RTPCR; RTPCR	no aberration; no aberration	23451180; 21769658	Y; N	Conflicting_interpretations_of_pathogenicity	uncertain_significance|likely_benign|benign	2004-02-20|2015-07-16|2017-05-07|2017-05-19	1
BRCA1	c.548-9del		IVS8-9delA				1.2975141811	0.90713013267		1.17701	0.04			Combined LR is not <0.5 or >2	strong in favour of benign	≥0.0001 & <0.01	0.000343318	African																				intron_variant								Conflicting_interpretations_of_pathogenicity	benign|uncertain_significance|likely_benign	2009-11-04|2002-06-20|2016-09-27|2018-01-30|2016-10-03|2017-07-18|2017-02-15	8
BRCA1	c.5504G>A	p.(Arg1835Gln)	5623G>A	R1835Q			1.1767794364	0.25299836602		0.297723	0.03	0.00912392	Likely Benign	Multifac new calc		≥0.0001 & <0.01	0.000127065	African		Findlay, Fernandes	Functional impact - partial/none	INT	0.69530119558	Not Depleted								1	Not Pathogenic					missense_variant								Uncertain_significance	uncertain_significance|not_provided	2017-05-19|2010-09-18|2009-07-06|2013-09-19|2017-10-25|2014-01-31|2016-10-07|2017-04-21|2015-11-01|2016-11-25	7
BRCA1	c.5504G>C	p.(Arg1835Pro)	5623G>C	R1835P	1.5836					1.5836	0.3			Combined LR is not <0.5 or >2	moderate in favour of benign	>0 & <0.0001	1.94928e-05	European (Non-Finnish)		Findlay, Fernandes	Functional impact - partial/none	INT	-0.92733071643	Not Depleted								1	Not Pathogenic					missense_variant								Uncertain_significance	uncertain_significance	2014-02-17|2017-01-20	2
BRCA1	c.5509T>C	p.(Trp1837Arg)	5628T>C	W1837R	183.53861687	0.73108	1.1390847998	0.18532340424		28.3256	0.81	0.991787	Pathogenic	Multifac new calc		Absent				Findlay, Fernandes, Petitalot, Bouwman	Functional impact - complete	LOF	-0.47608295406	Not Depleted						VUS	Deleterious	5	Pathogenic		3P			missense_variant								Conflicting_interpretations_of_pathogenicity	likely_pathogenic|uncertain_significance	2010-11-17|2002-05-29|2017-06-23|2017-01-30
BRCA1	c.5516T>C	p.(Leu1839Ser)	5635T>C	L1839S	21.961339017	51.895117				1139.69	0.66	0.999548	Pathogenic	Multifac new calc		Absent				Findlay	Functional impact - complete	LOF	-0.69944558033	Not Depleted														missense_variant								Uncertain_significance	uncertain_significance	2012-04-10
BRCA1	c.551C>T	p.(Ser184Phe)	670C>T	S184F		0.64				0.64	0.02			Combined LR is not <0.5 or >2	supporting in favour of pathogenicity	Absent																						missense_variant								Uncertain_significance	uncertain_significance	2016-02-27
BRCA1	c.5522G>A	p.(Ser1841Asn)	5641G>A	S1841N	14.7901838	0.08918784	1.0672791574	5.9769341264		8.41464	0.66	0.942311	Uncertain	Multifac new calc	supporting in favour of pathogenicity	Absent				Petitalot, Findlay, Fernandes	Functional impact - complete/partial	LOF	-0.48507044175	Not Depleted								5	Pathogenic		2P			missense_variant								Uncertain_significance	uncertain_significance	2000-06-12|2016-01-19|2017-08-10
BRCA1	c.5531T>G	p.(Leu1844Arg)	5650T>G	L1844R			1.2559521653	0.0082777170244		0.0103964	0.03	0.000321435	Benign	Multifac new calc		≥0.0001 & <0.01	0.000134264	African		Findlay, Fernandes	No functional impact	FUNC	-1.1162451967	Not Depleted								1	Not Pathogenic					missense_variant								Conflicting_interpretations_of_pathogenicity	likely_benign|not_provided|uncertain_significance	2012-05-01|0000-00-00|2016-11-02|2017-01-09|2017-02-10|2017-10-26|2015-06-09|2017-06-29	5
BRCA1	c.5536C>A	p.(Gln1846Lys)	5655C>A	Q1846K	1.0129	0.4				0.40516	0.03	0.0123756	Likely Benign	Multifac new calc		1 count	6.48593e-05	European (Non-Finnish)	Y	Findlay	No functional impact	FUNC	-0.11600842553	Not Depleted														missense_variant								-	-	-	1
BRCA1	c.5553C>G	p.(Asp1851Glu)	5672C>G	D1851E			1.0330920372	0.22165066119		0.228986	0.03	0.00703222	Likely Benign	Multifac new calc		Absent				Findlay, Fernandes	No functional impact	FUNC	-0.79058726143	Not Depleted								1	Not Pathogenic					missense_variant								-	-	-
BRCA1	c.5558A>G	p.(Tyr1853Cys)	5677A>G	Y1853C	12.66303402	0.4	1.0672791574	2.2927121683		12.3944	0.81	0.981426	Likely Pathogenic	Multifac new calc		Absent				Findlay, Fernandes	Functional impact - complete	LOF	-0.78303151123	Not Depleted								5	Pathogenic					missense_variant								Conflicting_interpretations_of_pathogenicity	uncertain_significance|likely_pathogenic	2002-06-20|2017-08-18
BRCA1	c.5561T>C	p.(Leu1854Pro)	5680T>C	L1854P			1.0672791574	1.0742055112		1.14648	0.3			Combined LR is not <0.5 or >2	supporting in favour of pathogenicity	Absent				Findlay, Fernandes	Functional impact - complete	LOF	-0.91913156872	Not Depleted								5	Pathogenic					missense_variant								Uncertain_significance	uncertain_significance	2012-02-07|2003-12-23|2017-01-06
BRCA1	c.5566C>T	p.(Pro1856Ser)	5685C>T	P1856S			1.0330920372	0.64181016236		0.663049	0.03			Combined LR is not <0.5 or >2	moderate in favour of benign	>0 & <0.0001	3.2817e-05	South Asian		Fernandes, Petitalot	No functional impact											1	Not Pathogenic		1P			missense_variant								Conflicting_interpretations_of_pathogenicity	likely_benign|uncertain_significance	2016-07-11|2012-07-09|2004-02-20|2015-04-14	2
BRCA1	c.5585A>T	p.(His1862Leu)	5704A>T	H1862L	0.6141	0.4	1.0672791574	0.67161178362		0.176074	0.03	0.0054161	Likely Benign	Multifac new calc		1 count	9.76143e-06	European (Non-Finnish)	Y	Fernandes, Bouwman	No functional impact									VUS	Neutral	1	Not Pathogenic					missense_variant								Uncertain_significance	uncertain_significance	2016-04-10|2003-12-23	1
BRCA1	c.572T>A	p.(Val191Asp)	691T>A	V191D			1.102597599	0.64801136828		0.714496	0.02			Combined LR is not <0.5 or >2	1 count - Not informative	1 count	9.73881e-06	European (Non-Finnish)	Y	Starita	No functional impact				0													missense_variant								Conflicting_interpretations_of_pathogenicity	uncertain_significance|likely_benign	2002-05-29|2016-02-15|2016-05-27	1
BRCA1	c.593+10A>G		IVS9+10A>G				1.0330920372	0.45096269938		0.465886	0.02	0.00941833	Likely Benign	Multifac new calc		Absent																						intron_variant								Uncertain_significance	uncertain_significance	2002-05-29
BRCA1	c.593+16C>G		IVS9+16C>G			4.13				4.13	0.02	0.0777339	Uncertain	Multifac new calc	supporting in favour of pathogenicity	Absent																						intron_variant								Likely_benign	likely_benign	2015-11-18|2017-04-05
BRCA1	c.593+3G>A		IVS9+3G>A				1.1390847998	0.27918964579		0.318021	0.04	0.0130776	Likely Benign	Multifac new calc		≥0.0001 & <0.01	0.00029651	African																				"splice_region_variant,intron_variant"	No aberration	None	Leman	NA	no aberration	29750258	NA	Conflicting_interpretations_of_pathogenicity	likely_benign|uncertain_significance|benign	2012-05-01|1997-11-14|2014-08-29|2016-09-15|2015-04-07|2015-06-29|2017-05-09	7
BRCA1	c.593+9A>G		IVS9+9A>G				1.1390847998	0.093914219137		0.106976	0.02	0.00217843	Likely Benign	Multifac new calc		>0 & <0.0001	2.92181e-05	European (Non-Finnish)																				intron_variant								Conflicting_interpretations_of_pathogenicity	likely_benign|uncertain_significance	2011-03-10|2004-02-20|2015-12-18|2016-09-12|2016-09-20|2017-05-18|2016-03-04	3
BRCA1	c.594-20A>G		IVS9-20A>G				1.102597599	0.64181016236		0.707658	0.04			Combined LR is not <0.5 or >2	1 count - Not informative	1 count	9.93779e-06	European (Non-Finnish)	Y																			intron_variant								Conflicting_interpretations_of_pathogenicity	uncertain_significance|likely_benign	2004-11-25|2017-04-03	1
BRCA1	c.594-4A>G		IVS9-4A>G				1.0246153856	1.2374178105		1.26788	0.04			Combined LR is not <0.5 or >2	supporting in favour of pathogenicity	Absent																						"splice_region_variant,intron_variant"	No aberration	None	Colombo	RTPCR	no aberration	23451180	Y	Conflicting_interpretations_of_pathogenicity	uncertain_significance|likely_benign	2004-02-20|2015-09-29|2017-01-30|2017-08-04
BRCA1	c.594-60del		IVS9-62delT		1.1841					1.1841	0.02			Combined LR is not <0.5 or >2	supporting in favour of pathogenicity	Absent																						intron_variant								-	-	-
BRCA1	c.601G>A	p.(Asp201Asn)	720G>A	D201N			1.0330920372	0.65282795394		0.674431	0.02			Combined LR is not <0.5 or >2	supporting in favour of pathogenicity	Absent																						missense_variant								Uncertain_significance	uncertain_significance	2004-11-25
BRCA1	c.668A>G	p.(Lys223Arg)	787A>G	K223R	0.6738	1.8277				1.2315	0.34			Combined LR is not <0.5 or >2	supporting in favour of pathogenicity	Absent																						"missense_variant,splice_region_variant"	Non-complete skipping of exon 10, and we know that splicing here is unlikely to be pathogenic.	Partial	Wappenschmidt	RTPCR	exon 10 deletion upregulation	23239986	Y	not_provided	not_provided	0000-00-00
BRCA1	c.670+16G>A		IVS10+16G>A		0.0001043	0.6346				6.61888e-05	0.02	1.35079e-06	Benign	Multifac new calc		>0 & <0.0001	7.67879e-05	European (Non-Finnish)																				intron_variant	Impacts splicing	NA	Steffensen	minigene	Increased exon 10 inclusion	24667779	N	Benign/Likely_benign	likely_benign|benign	2013-08-03|2017-01-17|2015-05-07|2016-06-29|2017-04-11|2017-02-13	11
BRCA1	c.670+8C>T		IVS10+8C>T				1.0330920372	0.65282795394		0.674431	0.02			Combined LR is not <0.5 or >2	1 count - Not informative	1 count	6.76315e-05	African	Y																			"splice_region_variant,intron_variant"	Impacts splicing	NA	Steffensen; Bonnet; Thery; Leman	minigene; RTPCR/minigene; RTPCR/minigene; NA	Increased exon 10 inclusion; decreased levels of exon 9&10 deletion; no aberration; no aberration	24667779; 18424508; 21673748; 29750258	N; N; N	Conflicting_interpretations_of_pathogenicity	likely_benign|uncertain_significance	2009-06-24|2004-02-20|2015-09-30|2017-04-20|2016-08-05	1
BRCA1	c.671-12del		IVS10-12delG				1.0672791574	0.48252502315		0.514989	0.34			Combined LR is not <0.5 or >2	strong in favour of benign	≥0.0001 & <0.01	0.00278444	South Asian																				intron_variant								Conflicting_interpretations_of_pathogenicity	benign|uncertain_significance|likely_benign	2009-02-25|2003-12-23|2015-07-09|2017-07-26|2018-03-01|2017-02-07|2015-09-09	80
BRCA1	c.671-15T>A		IVS10-15T>A				1.0330920372	0.32181779349		0.332467	0.34	0.146227	Uncertain	Multifac new calc	1 count - Not informative	1 count	6.48004e-05	European (Non-Finnish)	Y																			intron_variant								Conflicting_interpretations_of_pathogenicity	uncertain_significance|likely_benign	2004-11-25|2016-01-20|2017-05-11|2017-06-16	1
BRCA1	c.671-1G>T		IVS10-1G>T				1.0330920372	1.2795848296		1.32193	0.97			Combined LR is not <0.5 or >2	supporting in favour of pathogenicity	Absent																						splice_acceptor_variant								Pathogenic/Likely_pathogenic	pathogenic|likely_pathogenic	2004-02-20|2015-10-02|2014-01-07|2014-01-31
BRCA1	c.671-2A>G		IVS10-2A>G		0.0112	0.684352				0.00766474	0.97	0.198607	Uncertain	Multifac new calc	supporting in favour of pathogenicity	Absent																						splice_acceptor_variant								Conflicting_interpretations_of_pathogenicity	pathogenic|uncertain_significance	2015-10-02|2017-07-17
BRCA1	c.-676T>A					0.32				0.32	0.02	0.00648824	Likely Benign	Multifac new calc		>1%	0.0109584	European (Non-Finnish)																															206
BRCA1	c.692C>T	p.(Thr231Met)	811C>T	T231M			1.3848098419	6.8412086677		9.47377	0.02	0.162017	Uncertain	Multifac new calc	strong in favour of benign	≥0.0001 & <0.01	0.000197876	South Asian		Bouwman	No functional impact									VUS	Neutral							missense_variant	No aberration	None	Brandao	RTPCR	no aberration	21638052	Y	Uncertain_significance	uncertain_significance	2017-07-03|2002-06-20|2017-08-14|2017-07-27|2017-04-14	11
BRCA1	c.706A>T	p.(Thr236Ser)	825A>T	T236S			1.0330920372	1.637211837		1.69139	0.02			Combined LR is not <0.5 or >2	supporting in favour of pathogenicity	Absent																						missense_variant								-	-	-
BRCA1	c.716A>G	p.(His239Arg)	835A>G	H239R	0.9986		1.102597599	0.041217818807		0.045383	0.02	0.000925328	Benign	Multifac new calc		>0 & <0.0001	1.95917e-05	European (Non-Finnish)																				missense_variant								Uncertain_significance	uncertain_significance	2002-05-29|2017-04-21|2016-07-19	2
BRCA1	c.722C>T	p.(Pro241Leu)	841C>T	P241L			1.0330920372	0.25299836602		0.261371	0.02	0.00530579	Likely Benign	Multifac new calc		Absent																						missense_variant								Uncertain_significance	uncertain_significance	2004-11-25|2017-05-25|2016-09-21
BRCA1	c.734A>T	p.(Asp245Val)	853A>T	D245V	1.2834					1.2834	0.02			Combined LR is not <0.5 or >2	moderate in favour of benign	>0 & <0.0001	2.93812e-05	European (Non-Finnish)		Bouwman	No functional impact									VUS	Neutral							missense_variant	No aberration	None	Jarhelle	PCR / sanger sequencing	no aberration	27495310	N	Uncertain_significance	uncertain_significance	2016-11-21|2002-06-20|2016-05-01|2015-12-16|2014-01-08|2014-06-25|2016-08-31	3
BRCA1	c.743C>A	p.(Thr248Asn)	862C>A	T248N			1.0330920372	17.691113544		18.2765	0.02	0.271663	Uncertain	Multifac new calc	supporting in favour of pathogenicity	Absent																						missense_variant								Uncertain_significance	uncertain_significance	2002-06-20
BRCA1	c.755G>A	p.(Arg252His)	874G>A	R252H			1.1767794364	0.48340581102		0.568862	0.02			Combined LR is not <0.5 or >2	moderate in favour of benign	>0 & <0.0001	2.95648e-05	Latino																				missense_variant	No aberration	NA	Anczukow	minigene	no aberration	18273839	N	Conflicting_interpretations_of_pathogenicity	likely_benign|uncertain_significance	2017-06-27|2002-05-29|2016-07-19|2016-02-23|2017-08-04	2
BRCA1	c.792T>A	p.(Ser264Arg)	911T>A	S264R			1.0330920372	0.3711090786		0.38339	0.02	0.00776354	Likely Benign	Multifac new calc		Absent																						missense_variant								-	-	-
BRCA1	c.80+1G>A		IVS2+1G>A				1.2446517495	0.41438717769		0.515768	0.97			Combined LR is not <0.5 or >2	supporting in favour of pathogenicity	Absent				Findlay	Functional impact - complete	LOF	NA															splice_donor_variant	Impacts splicing	NA	Steffensen	minigene	exon 2 deletion	24667779	N	Pathogenic	pathogenic	2004-02-20|2015-10-02|2014-01-31
BRCA1	c.80+1G>C		IVS2+1G>C		0.9952		1.0330920372	0.64181016236		0.659866	0.97			Combined LR is not <0.5 or >2	supporting in favour of pathogenicity	Absent				Findlay	Functional impact - complete	LOF	NA															splice_donor_variant								Pathogenic/Likely_pathogenic	pathogenic|likely_pathogenic	2004-11-25|2015-10-02|2016-04-12
BRCA1	c.80+1G>T		IVS2+1G>T				1.0498366885	1.4761651891		1.54973	0.97			Combined LR is not <0.5 or >2	supporting in favour of pathogenicity	Absent				Findlay	Functional impact - complete	LOF	NA															splice_donor_variant								Pathogenic	pathogenic|pathogenic	1997-11-14|2015-10-02
BRCA1	c.80+3A>C		IVS2+3A>C		1.9975					1.9975	0.34			Combined LR is not <0.5 or >2	supporting in favour of pathogenicity	Absent				Findlay	Functional impact - complete	LOF	NA															"splice_region_variant,intron_variant"								-	-	-
BRCA1	c.80+5G>A		IVS2+5G>A		15.0547	1.492	1.0330920372	2.5992660936		60.3157	0.34	0.96882	Likely Pathogenic	Multifac new calc		Absent																						"splice_region_variant,intron_variant"	Impacts splicing	NA	Baert	RTPCR	exon 2 deletion	29280214	N	Conflicting_interpretations_of_pathogenicity	uncertain_significance|pathogenic	2003-12-23|2015-10-02|2014-08-06
BRCA1	c.804C>G	p.(Asn268Lys)	923C>G	N268K	0.8501	0.64				0.544064	0.02			Combined LR is not <0.5 or >2	moderate in favour of benign	>0 & <0.0001	9.89185e-05	South Asian																				missense_variant								Uncertain_significance	uncertain_significance|uncertain_significance	2016-04-14|2017-10-16	3
BRCA1	c.81-12del		IVS2-12delC				1.0330920372	0.080775380892		0.0834484	0.04	0.00346497	Likely Benign	Multifac new calc		Absent																						intron_variant	No aberration	None	Houdayer	PAXgene	no aberration	22505045	Y	Conflicting_interpretations_of_pathogenicity	likely_benign|uncertain_significance|benign	2010-02-02|2004-02-20|2016-06-02|2015-09-22
BRCA1	c.81-12dup		IVS2-12insC				1.0672791574	0.41969823502		0.447935	0.04	0.018322	Likely Benign	Multifac new calc		Absent																						intron_variant								Conflicting_interpretations_of_pathogenicity	uncertain_significance|benign|likely_benign	2003-12-23|2016-10-28|2017-09-08|2017-12-11
BRCA1	c.81-13C>A		IVS2-13C>A				1.2975141811	0.40422580727		0.524489	0.34			Combined LR is not <0.5 or >2	strong in favour of benign	≥0.0001 & <0.01	0.000773063	African		Findlay	No functional impact	FUNC	NA															intron_variant	No aberration	None	Houdayer; Thery	PAXgene, Minigene ; RTPCR/minigene	no aberration ; no aberration	22505045; 21673748	N; N	Conflicting_interpretations_of_pathogenicity	benign|uncertain_significance|likely_benign	2008-03-11|2003-12-23|2017-12-11|2017-02-21|2017-07-31|2016-10-14|2016-10-18	23
BRCA1	c.81-14C>A		IVS2-14C>A				1.0672791574	1.9889868256		2.1228	0.34	0.522346	Uncertain	Multifac new calc	moderate in favour of benign	>0 & <0.0001	3.36361e-05	South Asian		Findlay	No functional impact	FUNC	NA															intron_variant								-	-	-	2
BRCA1	c.81-14C>T		IVS2-14C>T		0.00012452039606	0.0033931234312				4.22513e-07	0.04	1.76047e-08	Benign	Multifac new calc		≥0.0001 & <0.01	0.000722792	European (Non-Finnish)		Findlay	No functional impact	FUNC	NA															intron_variant	No aberration	None	Steffensen; Houdayer; Claes; Menendez; Spearman; Thery	minigene; PAXgene ; RTPCR/DGGE/PTT; RTPCR; RTPCR; RTPCR/minigene	no aberration; no aberration ; no aberration; no aberration; no aberration; no aberration	24667779; 22505045; 12759930; 21735045; 18824701; 21673748	N; N; N; N; N; N	Conflicting_interpretations_of_pathogenicity	benign|uncertain_significance|likely_benign	2006-02-23|2002-05-29|2014-11-03|2014-04-18|0000-00-00|2014-01-22|2016-01-26|2017-04-18|2017-04-20|2013-05-17|2016-09-25|2017-08-07|2017-02-23|2015-03-04	103
BRCA1	c.81-65G>C		IVS2-65G>C		0.25119808	4.79E-06			1.47E-07	1.20309e-06	0.02	2.45529e-08	Benign	Multifac new calc		≥0.0001 & <0.01	0.000324296	European (Non-Finnish)																				intron_variant	No aberration	None	Houdayer; Bonnet	PAXgene, Minigene ; RTPCR/minigene	no aberration ; no aberration	22505045; 18424508	N; N	Uncertain_significance	uncertain_significance	2001-02-15	5
BRCA1	c.81-6T>C		IVS2-6T>C			0.32	1.5268880068	0.29823015793		0.145716	0.34	0.0698246	Uncertain	Multifac new calc	supporting in favour of pathogenicity	Absent				Findlay	No functional impact	FUNC	NA															"splice_region_variant,intron_variant"	No aberration	None	Leman	NA	no aberration	29750258	NA	Conflicting_interpretations_of_pathogenicity	benign|uncertain_significance|likely_benign	2009-12-23|2002-05-29|2016-03-16|2017-07-28|2017-04-18|2015-12-15|2015-03-27|2014-01-23|2015-03-11
BRCA1	c.817C>T	p.(Pro273Ser)	936C>T	P273S			1.0330920372	1.4559636555		1.50414	0.02			Combined LR is not <0.5 or >2	supporting in favour of pathogenicity	Absent																						missense_variant								-	-	-
BRCA1	c.81-9C>G		IVS2-9C>G				1.0672791574	8.1264082938		8.67315	0.97	0.996447	Pathogenic	Multifac new calc		1 count	5.67151e-05	East Asian	Y	Findlay	Functional impact - complete	LOF	NA															intron_variant	Impacts splicing	NA	Joosse	RTPCR	retention of 8bp of intron 3	20614180	N	Uncertain_significance	uncertain_significance	2016-11-20|2002-06-20	1
BRCA1	c.81T>C	p.(=)	200T>C	C27C			1.0672791574	0.70002016485		0.747117	0.34			Combined LR is not <0.5 or >2	1 count - Not informative	1 count	9.77899e-06	European (Non-Finnish)	Y	Findlay	No functional impact	FUNC	0.21155749181	Not Depleted														"splice_region_variant,synonymous_variant"								Conflicting_interpretations_of_pathogenicity	uncertain_significance|likely_benign	2014-06-11|2014-10-31|2016-06-30|2013-05-28|2017-02-18	1
BRCA1	c.823G>A	p.(Gly275Ser)	942G>A	G275S		0.21				0.21	0.02	0.00426743	Likely Benign	Multifac new calc		≥0.0001 & <0.01	0.00460193	South Asian																				missense_variant								Conflicting_interpretations_of_pathogenicity	likely_benign|uncertain_significance|benign	2018-01-12|2017-04-18|2004-02-20|2014-11-06|2016-03-03|2016-02-26|2016-02-09|2016-11-22|2016-03-22	140
BRCA1	c.824G>A	p.(Gly275Asp)	943G>A	G275D			1.3848098419	0.27441778155		0.380016	0.02	0.00769575	Likely Benign	Multifac new calc		≥0.0001 & <0.01	0.00103939	East Asian																				missense_variant								Conflicting_interpretations_of_pathogenicity	not_provided|likely_benign|uncertain_significance	2013-09-19|2017-07-10|2015-11-24|2016-12-20|2017-01-18|2017-07-09|2015-11-01|2016-03-18|2017-01-23	20
BRCA1	c.827C>G	p.(Thr276Arg)	946C>G	T276R	0.3303	0.196	1.1390847998	0.029984208594		0.00221112	0.02	4.5123e-05	Benign	Multifac new calc		>0 & <0.0001	5.09182e-05	European (Non-Finnish)																				missense_variant								Conflicting_interpretations_of_pathogenicity	benign|uncertain_significance	2011-10-04|2002-05-29|2016-10-08|2016-04-15|2017-01-31|2016-06-23|2014-01-31	8
BRCA1	c.83T>C	p.(Leu28Pro)	202T>C	L28P			1.0672791574	0.38384154903		0.409666	0.81	0.635896	Uncertain	Multifac new calc	supporting in favour of pathogenicity	Absent				Findlay	Functional impact - complete	LOF	-0.32264806163	Not Depleted														"missense_variant,splice_region_variant"								Uncertain_significance	uncertain_significance	2012-10-18|2002-06-20|2016-06-21|2016-05-18
BRCA1	c.890T>A	p.(Met297Lys)	1009T>A	M297K			1.0672791574	0.77971092599		0.832169	0.02			Combined LR is not <0.5 or >2	supporting in favour of pathogenicity	Absent																						missense_variant								Uncertain_significance	uncertain_significance	2004-11-25|2009-04-13|2016-02-08|2016-02-26
BRCA1	c.891G>T	p.(Met297Ile)	1010G>T	M297I			0.03130581931	0.98996633208		0.0309917	0.02	0.000632084	Benign	Multifac new calc		Absent																						missense_variant								-	-	-
BRCA1	c.902A>G	p.(Lys301Arg)	1021A>G	K301R			1.0672791574	0.71885141493		0.767215	0.02			Combined LR is not <0.5 or >2	supporting in favour of pathogenicity	Absent																						missense_variant								Uncertain_significance	uncertain_significance	2017-04-12|2016-12-22
BRCA1	c.924C>A	p.(Ser308Arg)	1043C>A	S308R			1.0330920372	5.693907831		5.88233	0.02	0.107181	Uncertain	Multifac new calc	supporting in favour of pathogenicity	Absent																						missense_variant								-	-	-
BRCA1	c.932C>T	p.(Pro311Leu)	1051C>T	P311L			1.0672791574	0.14365535203		0.15332	0.02	0.00311923	Likely Benign	Multifac new calc		1 count	2.91937e-05	Latino	Y																			missense_variant								-	-	-	1
BRCA1	c.946A>G	p.(Ser316Gly)	1065A>G	S316G	0.013575599966	0.0154977984	2.1844209821	0.23566861924		0.00010831	0.02	2.2104e-06	Benign	Multifac new calc		≥0.0001 & <0.01	0.000101597	European (Non-Finnish)																				missense_variant	No aberration	NA	Anczukow	minigene	no aberration	18273839	N	Conflicting_interpretations_of_pathogenicity	benign|uncertain_significance|likely_benign	2009-03-18|2002-05-29|2017-06-28|2015-08-10|2016-06-14|2015-07-29|2017-11-27|2014-04-23	13
BRCA1	c.955A>G	p.(Asn319Asp)	1074A>G	N319D			1.0330920372	0.33624247561		0.347369	0.02	0.00703927	Likely Benign	Multifac new calc		Absent																						missense_variant								-	-	-
BRCA1	c.964G>A	p.(Ala322Thr)	1083G>A	A322T			1.102597599	0.26490063987		0.292079	0.02	0.00592547	Likely Benign	Multifac new calc		1 count	9.73937e-06	European (Non-Finnish)	Y																			missense_variant								Conflicting_interpretations_of_pathogenicity	uncertain_significance|likely_benign	2016-09-27|2010-09-15|2002-05-29|2015-03-18	1
BRCA1	c.964G>C	p.(Ala322Pro)	1083G>C	A322P			1.1390847998	0.21396654256		0.243726	0.02	0.00494938	Likely Benign	Multifac new calc		>0 & <0.0001	1.94787e-05	European (Non-Finnish)																				missense_variant								Conflicting_interpretations_of_pathogenicity	uncertain_significance|benign	2017-06-01|2012-05-01|2002-05-29|2016-04-28|2017-07-28	2
BRCA1	c.97G>C	p.(Glu33Gln)	216G>C	E33Q			1.0672791574	0.59950831427		0.639843	0.03			Combined LR is not <0.5 or >2	supporting in favour of pathogenicity	Absent				Findlay	No functional impact	FUNC	-0.027505643549	Not Depleted														missense_variant								Uncertain_significance	uncertain_significance	2017-01-10|2014-01-16|2004-11-25|2016-11-02
BRCA1	c.994C>T	p.(Arg332Trp)	1113C>T	R332W			1.1390847998	0.41731743592		0.47536	0.02	0.00960801	Likely Benign	Multifac new calc		1 count	9.73824e-06	European (Non-Finnish)	Y																			missense_variant								Uncertain_significance	uncertain_significance	2017-04-14|2004-02-20|2017-04-18|2017-02-02|2015-09-28	1
BRCA1	c.995G>A	p.(Arg332Gln)	1114G>A	R332Q		0.21	1.102597599	2.9786107035		0.689684	0.02			Combined LR is not <0.5 or >2	strong in favour of benign	≥0.0001 & <0.01	0.000113045	East Asian																				missense_variant	No aberration	NA	Anczukow	minigene	no aberration	18273839	N	Conflicting_interpretations_of_pathogenicity	uncertain_significance|likely_benign	2016-08-24|2002-05-29|2015-12-22|2015-06-10|2017-04-11	8
BRCA1	c.997A>G	p.(Thr333Ala)	1116A>G	T333A	0.1042	0.08	1.0330920372	0.074470536366		0.000641329	0.02	1.30882e-05	Benign	Multifac new calc		Absent																						missense_variant								Uncertain_significance	uncertain_significance	2014-12-24
BRCA2	c.(?_-227)_67+?del	p.?	Exon 1-2del		13.338828	1.1664				15.5584	0.96	0.997329	Pathogenic	Multifac new calc		Variant not assessable in gnomAD																														Pathogenic	Pathogenic	2015-10-02
BRCA2	c.10064G>A	p.(Gly3355Asp)	10292G>A	G3355D			1.0246153856	0.71495738896		0.732556	0.02			Combined LR is not <0.5 or >2	supporting in favour of pathogenicity	Absent																						missense_variant								Uncertain_significance	uncertain_significance	2017-08-08
BRCA2	c.1006G>A	p.(Ala336Thr)	1234G>A	A336T			1.0246153856	0.69547003211		0.712589	0.02			Combined LR is not <0.5 or >2	moderate in favour of benign	>0 & <0.0001	1.99096e-05	European (Non-Finnish)																				missense_variant								Uncertain_significance	uncertain_significance	2014-10-28|2016-02-10	2
BRCA2	c.10070C>T	p.(Thr3357Ile)	10298C>T	T3357I			1.0246153856	0.1897217753		0.194392	0.02	0.0039515	Likely Benign	Multifac new calc		1 count	6.48088e-05	European (Non-Finnish)	Y																			missense_variant								Uncertain_significance	uncertain_significance	0000-00-00|2014-12-24|2014-08-15	1
BRCA2	c.10089A>G	p.(Ile3363Met)	10317A>G	I3363M		0.49	1.1021570725	0.58070673062		0.313615	0.02	0.0063596	Likely Benign	Multifac new calc		≥0.0001 & <0.01	0.000655437	South Asian																				missense_variant								Conflicting_interpretations_of_pathogenicity	likely_benign|uncertain_significance	2017-08-10|0000-00-00|2004-02-20|2016-12-28|2017-06-19|2017-06-15|2016-08-10|2016-06-27	23
BRCA2	c.10111A>G	p.(Thr3371Ala)	10339A>G	T3371A			1.5119409772	7.096123587		10.7289	0.02	0.179627	Uncertain	Multifac new calc	strong in favour of benign	≥0.0001 & <0.01	0.000103896	East Asian																				missense_variant								Conflicting_interpretations_of_pathogenicity	benign|uncertain_significance|likely_benign|variant_of_unknown_significance	2012-02-01|2000-06-12|2015-02-05|2012-07-13|2016-08-22|2017-09-06|2015-06-02|2017-07-01|2016-05-11	2
BRCA2	c.10112C>G	p.(Thr3371Ser)	10340C>G	T3371S			1.0246153856	0.76950494956		0.788447	0.02			Combined LR is not <0.5 or >2	supporting in favour of pathogenicity	Absent																						missense_variant								Uncertain_significance	uncertain_significance	2004-02-20
BRCA2	c.1011C>G	p.(Asn337Lys)	1239C>G	N337K	0.9439					0.9439	0.02			Combined LR is not <0.5 or >2	supporting in favour of pathogenicity	Absent																						missense_variant								-	-	-
BRCA2	c.10120A>G	p.(Thr3374Ala)	10348A>G	T3374A			1.1292870866	0.43210302318		0.487968	0.02	0.00986034	Likely Benign	Multifac new calc		1 count	9.74659e-06	European (Non-Finnish)	Y																			missense_variant								Uncertain_significance	uncertain_significance	2016-12-29|2004-02-20|2016-05-23|2017-05-03	1
BRCA2	c.10121C>T	p.(Thr3374Ile)	10349C>T	T3374I			2.1774487146	0.032852950762		0.0715356	0.02	0.00145778	Likely Benign	Multifac new calc		≥0.0001 & <0.01	0.00237208	African																				missense_variant								Conflicting_interpretations_of_pathogenicity	likely_benign|uncertain_significance|benign|not_provided	2007-12-03|2002-05-29|2014-07-24|2013-09-19|2018-02-05|2015-09-08|2015-02-18|2014-11-19|2015-03-11|2017-07-26|2015-04-30	74
BRCA2	c.1012G>A	p.(Ala338Thr)	1240G>A	A338T			1.1021570725	3.3040095947		3.64154	0.02	0.0691761	Uncertain	Multifac new calc	moderate in favour of benign	>0 & <0.0001	5.9209e-05	European (Non-Finnish)																				missense_variant								Uncertain_significance	uncertain_significance	2017-01-24|2002-05-29|2016-12-16|2017-08-04	7
BRCA2	c.10151G>A	p.(Arg3384Gln)	10379G>A	R3384Q			1.0246153856	0.8458042607		0.866624	0.02			Combined LR is not <0.5 or >2	supporting in favour of pathogenicity	Absent																						missense_variant								Uncertain_significance	uncertain_significance	2001-10-29|2014-03-12|2016-10-05
BRCA2	c.10153C>T	p.(Arg3385Cys)	10381C>T	R3385C			1.0246153856	1.5382178372		1.57608	0.02			Combined LR is not <0.5 or >2	moderate in favour of benign	>0 & <0.0001	6.55394e-05	South Asian																				missense_variant								Benign/Likely_benign	benign|likely_benign	2009-08-18|2014-11-03|2016-02-24|2015-04-14|2016-04-19|2017-02-14	2
BRCA2	c.10154G>A	p.(Arg3385His)	10382G>A	R3385H			1.1292870866	1.3744362944		1.55213	0.02			Combined LR is not <0.5 or >2	moderate in favour of benign	>0 & <0.0001	3.2774e-05	South Asian																				missense_variant								Conflicting_interpretations_of_pathogenicity	benign|uncertain_significance|likely_benign	2012-03-29|2002-05-29|2017-06-08|2015-09-11|2015-06-23|2015-11-24|2015-12-28|0000-00-00	3
BRCA2	c.10202C>T	p.(Thr3401Met)	10430C>T	T3401M	1.9603	1.06	1.3066810542	2.0777296844		5.6414	0.02	0.103244	Uncertain	Multifac new calc	moderate in favour of benign	>0 & <0.0001	4.23765e-05	African																				missense_variant								Conflicting_interpretations_of_pathogenicity	likely_benign|uncertain_significance	2017-06-21|2012-05-01|2002-05-29|2016-10-05|2017-04-07|2016-06-23|2016-11-05	4
BRCA2	c.10204G>A	p.(Glu3402Lys)	10432G>A	E3402K			1.0246153856	0.47813548428		0.489905	0.02	0.00989909	Likely Benign	Multifac new calc		Absent																						missense_variant								Uncertain_significance	uncertain_significance	2015-12-25|2010-12-17|2015-07-11
BRCA2	c.1022G>T	p.(Cys341Phe)	1250G>T	C341F			1.0498366885	1.0798534805		1.13367	0.02			Combined LR is not <0.5 or >2	1 count - Not informative	1 count	9.84039e-06	European (Non-Finnish)	Y																			missense_variant								Conflicting_interpretations_of_pathogenicity	variant_of_unknown_significance|likely_benign|benign|uncertain_significance	2012-07-13|2017-02-09|2012-05-01|1998-11-30|2015-11-08|2017-12-12	1
BRCA2	c.10230C>A	p.(Asp3410Glu)	10458C>A	D3410E			1.1292870866	0.93225068961		1.05278	0.03			Combined LR is not <0.5 or >2	1 count - Not informative	1 count	9.75686e-06	European (Non-Finnish)	Y																			missense_variant								Uncertain_significance	uncertain_significance	2017-04-20|2004-02-20|2013-06-04	1
BRCA2	c.1033A>G	p.(Lys345Glu)	1261A>G	K345E			1.0246153856	0.6667954457		0.683209	0.02			Combined LR is not <0.5 or >2	1 count - Not informative	1 count	9.81451e-06	European (Non-Finnish)	Y																			missense_variant								Uncertain_significance	uncertain_significance	2015-12-14|2002-06-20|2017-03-14	1
BRCA2	c.1040A>G	p.(Gln347Arg)	1268A>G	Q347R	3.7680000462		0.10077971969	0.31080561854		0.118025	0.02	0.00240288	Likely Benign	Multifac new calc		≥0.0001 & <0.01	0.00415405	African																				missense_variant								Conflicting_interpretations_of_pathogenicity	likely_benign|uncertain_significance|benign	2008-05-22|2004-02-20|2015-09-21|2017-05-21|2015-09-29|2017-07-31|2018-02-23|2015-01-08|2016-02-10|2017-02-06|2016-04-11	101
BRCA2	c.1063G>A	p.(Val355Ile)	1291G>A	V355I			1.0246153856	0.6204640699		0.635737	0.02			Combined LR is not <0.5 or >2	supporting in favour of pathogenicity	Absent																						missense_variant								-	-	-
BRCA2	c.1096T>G	p.(Leu366Val)	1324T>G	L366V	0.9391	1.07	1.025			1.02996	0.02			Combined LR is not <0.5 or >2	strong in favour of benign	≥0.0001 & <0.01	0.000147406	Latino																				missense_variant	No aberration	None	Thomassen	RTPCR	no aberration	21769658	N	Conflicting_interpretations_of_pathogenicity	likely_benign|uncertain_significance	2016-07-07|2017-04-07|2012-05-01|2016-09-19|2017-06-20|2017-07-22|2016-12-01	7
BRCA2	c.1124C>T	p.(Pro375Leu)	1352C>T	P375L		1.07	1.3388455266	0.2849632164		0.408228	0.02	0.00826235	Likely Benign	Multifac new calc		1 count	9.77211e-06	European (Non-Finnish)	Y																			missense_variant								Conflicting_interpretations_of_pathogenicity	likely_benign|uncertain_significance	2016-10-21|2010-07-21|2002-05-29|2015-07-16|2017-06-14	1
BRCA2	c.1127T>G	p.(Phe376Cys)	1355T>G	F376C			1.0498366885	0.44145147984		0.463452	0.02	0.00936958	Likely Benign	Multifac new calc		Absent																						missense_variant								Conflicting_interpretations_of_pathogenicity	likely_benign|uncertain_significance	2016-08-16|2004-02-20|2016-03-08|2016-03-04|2017-03-09|2016-12-05
BRCA2	c.1141G>A	p.(Asp381Asn)	1369G>A	D381N			1.1021570725	1.5605746263		1.72	0.02			Combined LR is not <0.5 or >2	strong in favour of benign	≥0.0001 & <0.01	0.000672082	Latino																				missense_variant								Conflicting_interpretations_of_pathogenicity	likely_benign|uncertain_significance	2012-04-24|2015-09-08|2017-07-13|2017-01-25|2017-07-25|2016-04-08	23
BRCA2	c.1144A>C	p.(Lys382Gln)	1372A>C	K382Q	0.2503					0.2503	0.02	0.0050822	Likely Benign	Multifac new calc		>0 & <0.0001	2.931e-05	European (Non-Finnish)																				missense_variant								Conflicting_interpretations_of_pathogenicity	likely_benign|uncertain_significance	2015-12-10|2017-03-27|2017-04-14|2014-04-03|2012-08-27|2014-01-17|2017-03-13	3
BRCA2	c.1166C>A	p.(Pro389Gln)	1394C>A	P389Q			0.045171479083	0.31163626642		0.0140771	0.02	0.000287205	Benign	Multifac new calc		≥0.0001 & <0.01	0.00318576	South Asian																				missense_variant								Benign/Likely_benign	benign|likely_benign	2012-05-01|2015-06-07|2017-05-15|2016-06-14|2017-06-02|2015-03-18|2017-05-24|2016-06-22	102
BRCA2	c.1166C>T	p.(Pro389Leu)	1394C>T	P389L			1.0756788212	0.6204640699		0.66742	0.02			Combined LR is not <0.5 or >2	strong in favour of benign	≥0.0001 & <0.01	0.000509107	East Asian																				missense_variant								Conflicting_interpretations_of_pathogenicity	benign|uncertain_significance|likely_benign	2012-05-31|2017-06-30|2018-02-22|2016-08-10|2016-08-15|2017-07-27	10
BRCA2	c.116C>T	p.(Ala39Val)	344C>T	A39V			1.1021570725	0.098439155029		0.108495	0.02	0.0022093	Likely Benign	Multifac new calc		1 count	9.74108e-06	European (Non-Finnish)	Y																			missense_variant								Uncertain_significance	uncertain_significance	2011-12-07|2016-09-13|2016-10-21|2017-02-28	1
BRCA2	c.1181A>C	p.(Glu394Ala)	1409A>C	E394A	0.016133270184	1.06	1.405569136	1.8677173963		0.0448943	0.02	0.000915372	Benign	Multifac new calc		>0 & <0.0001	5.86247e-05	European (Non-Finnish)																				missense_variant								Conflicting_interpretations_of_pathogenicity	uncertain_significance|likely_benign	2016-08-30|2012-05-01|2002-05-29|2016-02-19|2016-06-13|2017-08-07|2017-01-20|2017-04-21	6
BRCA2	c.1219C>G	p.(Gln407Glu)	1447C>G	Q407E	1.0065	1.06				1.06689	0.02			Combined LR is not <0.5 or >2	moderate in favour of benign	>0 & <0.0001	2.54708e-05	European (Non-Finnish)																				missense_variant								Uncertain_significance	uncertain_significance|uncertain_significance	2016-08-17|2017-02-17	3
BRCA2	c.1225G>A	p.(Glu409Lys)	1453G>A	E409K			1.1021570725	0.054709769513		0.0602988	0.02	0.00122907	Likely Benign	Multifac new calc		Absent																						missense_variant								Conflicting_interpretations_of_pathogenicity	uncertain_significance|likely_benign	2017-07-24|2004-02-20|2015-09-18
BRCA2	c.1244A>G	p.(His415Arg)	1472A>G	H415R			1.1570849263	1.1928618947		1.38024	0.02			Combined LR is not <0.5 or >2	moderate in favour of benign	>0 & <0.0001	3.40269e-05	European (Non-Finnish)																				missense_variant								Uncertain_significance	uncertain_significance	2016-11-15|2003-12-23|2016-03-23|2017-10-03|2016-06-09	5
BRCA2	c.1247T>G	p.(Ile416Ser)	1475T>G	I416S			1.1570849263	0.31971611503		0.369939	0.02	0.0074932	Likely Benign	Multifac new calc		Absent																						missense_variant								Conflicting_interpretations_of_pathogenicity	benign|uncertain_significance|likely_benign	2012-07-31|2001-10-29|2015-04-27|2015-04-10
BRCA2	c.1295A>C	p.(Glu432Ala)	1523A>C	E432A			1.0498366885	0.71977201997		0.755643	0.02			Combined LR is not <0.5 or >2	supporting in favour of pathogenicity	Absent																						missense_variant								Uncertain_significance	uncertain_significance	2017-04-17
BRCA2	c.-12T>C		5'UTR217T>C				1.0498366885	0.78980403845		0.829165	0.02			Combined LR is not <0.5 or >2	supporting in favour of pathogenicity	Absent																						5_prime_UTR_variant								Uncertain_significance	uncertain_significance	2002-05-29|2017-07-03
BRCA2	c.1304G>A	p.(Arg435Lys)	1532G>A	R435K			1.0246153856	0.5332198758		0.546345	0.02			Combined LR is not <0.5 or >2	supporting in favour of pathogenicity	Absent																						missense_variant								Uncertain_significance	uncertain_significance	2007-08-02|2016-04-06|2016-06-30
BRCA2	c.1319T>G	p.(Leu440Arg)	1547T>G	L440R			1.0246153856	0.71977201997		0.737489	0.02			Combined LR is not <0.5 or >2	supporting in favour of pathogenicity	Absent																						missense_variant								-	-	-
BRCA2	c.1325C>T	p.(Ser442Leu)	1553C>T	S442L			1.0246153856	1.1161380504		1.14361	0.02			Combined LR is not <0.5 or >2	supporting in favour of pathogenicity	Absent																						missense_variant								Uncertain_significance	uncertain_significance	2000-08-16
BRCA2	c.1342C>T	p.(Arg448Cys)	1570C>T	R448C		1.76	1.1570849263	2.699677429		5.49781	0.02	0.100881	Uncertain	Multifac new calc	moderate in favour of benign	>0 & <0.0001	2.94603e-05	European (Non-Finnish)																				missense_variant								Conflicting_interpretations_of_pathogenicity	uncertain_significance|likely_benign	2014-05-30|2011-12-19|2004-02-20|2016-02-19|0000-00-00|2015-09-21|2015-07-14|2017-04-26	3
BRCA2	c.1343G>A	p.(Arg448His)	1571G>A	R448H			1.1570849263	0.49198112772		0.569264	0.02			Combined LR is not <0.5 or >2	1 count - Not informative	1 count	2.97141e-05	Latino	Y																			missense_variant								Uncertain_significance	uncertain_significance	2004-02-20|2016-02-18|2016-04-03|2016-03-21	1
BRCA2	c.1376T>C	p.(Leu459Ser)	1604T>C	L459S			1.0498366885	0.94617124805		0.993325	0.02			Combined LR is not <0.5 or >2	1 count - Not informative	1 count	6.78058e-05	African	Y																			missense_variant								Uncertain_significance	uncertain_significance	2016-06-13|2017-05-22|2017-03-31	1
BRCA2	c.1427C>G	p.(Ser476Cys)	1655C>G	S476C			1.0756788212	0.71495738896		0.769065	0.02			Combined LR is not <0.5 or >2	moderate in favour of benign	>0 & <0.0001	1.71462e-05	European (Non-Finnish)																				missense_variant								Uncertain_significance	uncertain_significance	2012-05-01|2001-02-16|2016-06-03|2016-03-25|2016-04-18|2016-11-03|2015-10-01|2016-09-02	2
BRCA2	c.1433C>A	p.(Thr478Lys)	1661C>A	T478K			1.0246153856	2.2241694916		2.27892	0.02	0.0444416	Uncertain	Multifac new calc	supporting in favour of pathogenicity	Absent																						missense_variant								Uncertain_significance	uncertain_significance	2012-05-01|2017-05-12
BRCA2	c.1435G>A	p.(Asp479Asn)	1663G>A	D479N			1.0246153856	1.3183335801		1.35078	0.02			Combined LR is not <0.5 or >2	supporting in favour of pathogenicity	Absent																						missense_variant								-	-	-
BRCA2	c.1447G>A	p.(Ala483Thr)	1675G>A	A483T			1.0246153856	0.17033622954		0.174529	0.02	0.00354918	Likely Benign	Multifac new calc		1 count	3.51568e-05	South Asian	Y																			missense_variant								Uncertain_significance	uncertain_significance	2003-12-23|2016-02-26	1
BRCA2	c.1460C>A	p.(Ala487Glu)	1688C>A	A487E	1.9623		0.13824980197	0.40138000952		0.108889	0.02	0.00221731	Likely Benign	Multifac calc updated		≥0.0001 & <0.01	0.000164042	European (Non-Finnish)																				missense_variant								Conflicting_interpretations_of_pathogenicity	benign|uncertain_significance|likely_benign	2011-03-03|2002-05-29|2014-08-12|2017-08-25|2015-03-18|2016-11-28|2014-11-19|2017-07-12|2017-07-24	24
BRCA2	c.1463T>G	p.(Ile488Arg)	1691T>G	I488R			1.0246153856	0.58070673062		0.595001	0.02			Combined LR is not <0.5 or >2	supporting in favour of pathogenicity	Absent																						missense_variant								Uncertain_significance	uncertain_significance	2016-09-28|2003-12-23
BRCA2	c.1466C>G	p.(Ser489Cys)	1694C>G	S489C	1.1029	0.7062	0.056222773005	1.2130370386		0.053119	0.02	0.00108289	Likely Benign	Multifac new calc		≥0.0001 & <0.01	0.000149826	European (Non-Finnish)																				missense_variant								Uncertain_significance	uncertain_significance	2016-08-16|2017-06-20|2017-08-03|2017-06-12|2017-03-28|2016-04-01	15
BRCA2	c.1478C>T	p.(Pro493Leu)	1706C>T	P493L		0.6072				0.6072	0.02			Combined LR is not <0.5 or >2	supporting in favour of pathogenicity	Absent																						missense_variant								Conflicting_interpretations_of_pathogenicity	uncertain_significance|likely_benign	2015-09-09|2016-02-16|2016-12-30|2016-09-06|2012-11-15|2017-06-29|2017-01-27
BRCA2	c.1498G>C	p.(Gly500Arg)	1726G>C	G500R			1.0246153856	1.9354698357		1.98311	0.02			Combined LR is not <0.5 or >2	supporting in favour of pathogenicity	Absent																						missense_variant								Uncertain_significance	uncertain_significance	2017-02-22
BRCA2	c.-14T>C		5'UTR215T>C				1.0498366885	1.623716074		1.70464	0.02			Combined LR is not <0.5 or >2	supporting in favour of pathogenicity	Absent																						5_prime_UTR_variant								Conflicting_interpretations_of_pathogenicity	uncertain_significance|likely_benign	2001-10-29|2015-12-20
BRCA2	c.1514T>C	p.(Ile505Thr)	1742T>C	I505T	0.4554	1.63E-05			1.87E-24	1.38867e-29	0.02	2.83401e-31	Benign	Multifac calc updated		≥0.0001 & <0.01	0.000926355	European (Non-Finnish)																				missense_variant	No aberration	None	Houdayer; Whiley	PAXgene ; RTPCR	no aberration ; no aberration	22505045; 24212087	N; N	Conflicting_interpretations_of_pathogenicity	probably_not_pathogenic|benign|likely_benign|uncertain_significance	2012-07-13|2017-08-07|2016-04-25|2016-06-14|2014-10-20|2012-05-01|2002-05-29|2014-02-17|2016-04-21|0000-00-00|2014-10-09|2015-09-21|2014-11-19|2015-02-20|2014-06-01|2017-12-05|2016-06-16|2012-11-15|2017-02-22|2017-01-04	199
BRCA2	c.1550A>G	p.(Asn517Ser)	1778A>G	N517S		0.110889	1.2147502125	2.0650072831		0.278162	0.02	0.00564472	Likely Benign	Multifac calc updated		>0 & <0.0001	3.3106e-05	Latino																				missense_variant	No aberration	None	Quiles	RTPCR	no aberration	26780556	N	Conflicting_interpretations_of_pathogenicity	uncertain_significance|likely_benign	2013-01-08|2004-02-20|2014-11-21|2017-05-15|2015-10-16|2015-09-27|2016-11-28	4
BRCA2	c.1564G>C	p.(Gly522Arg)	1792G>C	G522R		0.69	1.2446517495	1.0356375173		0.889416	0.02			Combined LR is not <0.5 or >2	moderate in favour of benign	>0 & <0.0001	6.41849e-05	Latino																				missense_variant								Conflicting_interpretations_of_pathogenicity	uncertain_significance|variant_of_unknown_significance|likely_benign	2010-10-01|2002-05-29|2012-07-13|2016-03-31|2017-05-31|2015-08-08|2017-12-14|2013-06-05	4
BRCA2	c.-15A>C		5'UTR214A>C				2.0740831569	0.93514859114		1.93958	0.02			Combined LR is not <0.5 or >2	strong in favour of benign	≥0.0001 & <0.01	0.00211918	African																				5_prime_UTR_variant								Conflicting_interpretations_of_pathogenicity	benign|uncertain_significance|likely_benign	2009-09-24|2004-02-20|2014-07-01|2013-07-18|2015-10-13|2012-07-19|2015-08-25|2015-11-16	57
BRCA2	c.1630A>G	p.(Thr544Ala)	1858A>G	T544A			1.1021570725	5.0343098339		5.5486	0.02	0.101718	Uncertain	Multifac new calc	supporting in favour of pathogenicity	Absent																						missense_variant								Uncertain_significance	uncertain_significance	2017-05-12|2001-10-29|2016-02-19
BRCA2	c.1631C>T	p.(Thr544Ile)	1859C>T	T544I			1.1570849263	0.82971141684		0.960047	0.02			Combined LR is not <0.5 or >2	moderate in favour of benign	>0 & <0.0001	4.23801e-05	African																				missense_variant								Conflicting_interpretations_of_pathogenicity	likely_benign|uncertain_significance	2017-04-03|2012-05-01|1999-04-12|2016-02-25|2015-12-05|2017-04-26|2017-04-24	6
BRCA2	c.1640C>T	p.(Ser547Leu)	1868C>T	S547L			1.0246153856	4.1702715453		4.27292	0.02	0.0802082	Uncertain	Multifac new calc	supporting in favour of pathogenicity	Absent																						missense_variant								Uncertain_significance	uncertain_significance	2015-09-02|2001-10-29
BRCA2	c.164A>G	p.(Asn55Ser)	392A>G	N55S			1.0756788212	2.47601001		2.66339	0.02	0.0515528	Uncertain	Multifac new calc	1 count - Not informative	1 count	5.65227e-05	East Asian	Y																			missense_variant								Uncertain_significance	uncertain_significance	2004-02-20|2013-12-16|2016-08-09	1
BRCA2	c.1666A>G	p.(Asn556Asp)	1894A>G	N556D			1.1021570725	6.254374525		6.8933	0.02	0.12333	Uncertain	Multifac new calc	1 count - Not informative	1 count	6.72585e-05	African	Y																			missense_variant	No aberration	None	Houdayer	PAXgene	no aberration	22505045	N	Uncertain_significance	uncertain_significance	2016-06-09|2017-09-07|2017-04-17|2016-08-29	1
BRCA2	c.1678A>G	p.(Asn560Asp)	1906A>G	N560D			1.0246153856	1.6933507359		1.73503	0.02			Combined LR is not <0.5 or >2	supporting in favour of pathogenicity	Absent																						missense_variant								Uncertain_significance	uncertain_significance	2002-06-20
BRCA2	c.1730C>T	p.(Ala577Val)	1958C>T	A577V		1.07	1.0246153856	0.5332198758		0.584589	0.3			Combined LR is not <0.5 or >2	supporting in favour of pathogenicity	Absent																						missense_variant								Uncertain_significance	uncertain_significance	2016-03-08
BRCA2	c.1744A>G	p.(Thr582Ala)	1972A>G	T582A			1.1292870866	0.99092222555		1.11904	0.02			Combined LR is not <0.5 or >2	supporting in favour of pathogenicity	Absent																						missense_variant								Conflicting_interpretations_of_pathogenicity	uncertain_significance|benign	2016-12-15|2002-05-29|2016-01-27|2014-11-19|2016-11-23
BRCA2	c.1762A>G	p.(Asn588Asp)	1990A>G	N588D		0.89	1.1021570725	0.30978116718		0.30387	0.02	0.00616322	Likely Benign	Multifac calc updated		>0 & <0.0001	5.103e-05	European (Non-Finnish)																				missense_variant								Likely_benign	likely_benign	2012-05-01|2016-01-22|2017-06-01|2013-09-26|2015-12-11|2015-12-14|2017-06-20	7
BRCA2	c.1765A>C	p.(Lys589Gln)	1993A>C	K589Q			1.0246153856	0.65333793882		0.66942	0.02			Combined LR is not <0.5 or >2	supporting in favour of pathogenicity	Absent																						missense_variant								Uncertain_significance	uncertain_significance	2016-07-15|2017-05-23
BRCA2	c.1772T>C	p.(Ile591Thr)	2000T>C	I591T			1.0498366885	0.77632280179		0.815012	0.02	0.0163608		Combined LR is not <0.5 or >2	supporting in favour of pathogenicity	Absent																						missense_variant								Uncertain_significance	uncertain_significance	2015-08-28|2016-12-02
BRCA2	c.1786G>C	p.(Asp596His)	2014G>C	D596H	0.00304	1.06				0.0032224	0.02	6.57589e-05	Benign	Multifac new calc		≥0.0001 & <0.01	0.00064454	European (Non-Finnish)																				missense_variant								Conflicting_interpretations_of_pathogenicity	benign|likely_benign|not_provided|uncertain_significance	2017-08-04|2016-06-14|2012-05-01|0000-00-00|2014-01-02|2014-11-03|2014-10-09|2015-09-21|2013-09-19|2015-02-19|2016-03-03|2015-04-23|2016-03-28|2017-04-18|2014-08-07|2014-11-19|2015-02-06|2014-06-01|2017-02-17	81
BRCA2	c.1792A>G	p.(Thr598Ala)	2020A>G	T598A	0.00029662180356	7.4501457356				0.00220988	0.02	4.50975e-05	Benign	Multifac new calc		≥0.0001 & <0.01	0.00275532	European (Non-Finnish)																				missense_variant	No aberration	None	Quiles; Houdayer	RTPCR; PAXgene	no aberration; no aberration	26780556; 22505045	N; N	Conflicting_interpretations_of_pathogenicity	variant_of_unknown_significance|benign|likely_benign|not_provided	2012-07-13|2017-08-11|2016-06-14|2014-01-22|0000-00-00|2014-02-19|2014-11-03|2014-10-09|2015-09-21|2013-09-19|2016-04-21|2015-01-16|2016-03-28|2012-11-15|2017-01-12|2014-11-19|2015-02-15|2014-06-01	591
BRCA2	c.1796C>T	p.(Ser599Phe)	2024C>T	S599F	3.2721192	0.0047234956478				0.0154558	0.02	0.000315326	Benign	Multifac new calc		Absent																						missense_variant								Uncertain_significance	uncertain_significance	2017-02-28
BRCA2	c.1798T>C	p.(Tyr600His)	2026T>C	Y600H			1.0246153856	0.30978116718		0.317407	0.02	0.00643599	Likely Benign	Multifac new calc		≥0.0001 & <0.01	0.00546306	African																				missense_variant								Conflicting_interpretations_of_pathogenicity	benign|likely_benign|uncertain_significance|not_provided	2017-08-08|2016-06-14|2001-10-29|2015-09-21|2013-09-19|2018-01-30|2015-01-05|2014-11-04|2016-10-19|2017-04-07|2014-11-19|2014-12-16|2016-10-05	136
BRCA2	c.1805G>T	p.(Gly602Val)	2032G>T	G602V			1.0498366885	6.5742855459		6.90193	0.02	0.123465	Uncertain	Multifac new calc	moderate in favour of benign	>0 & <0.0001	6.56771e-05	Latino																				missense_variant								Uncertain_significance	uncertain_significance	2006-05-26|2016-10-07|2017-03-24|2017-09-26	2
BRCA2	c.1810A>G	p.(Lys604Glu)	2038A>G	K604E	0.40400001991		1.7925073441	0.028119201326		0.0203632	0.02	0.000415402	Benign	Multifac new calc		>0 & <0.0001	2.62036e-05	European (Non-Finnish)																				missense_variant								Conflicting_interpretations_of_pathogenicity	benign|uncertain_significance|likely_benign	2009-11-18|2004-02-20|2016-07-26|2014-11-19|2017-01-05|2017-12-21|2013-01-11|2016-11-21	8
BRCA2	c.1814T>C	p.(Ile605Thr)	2042T>C	I605T			1.1292870866	0.098870615734		0.111653	0.02	0.00227346	Likely Benign	Multifac new calc		1 count	6.99301e-05	African	Y																			missense_variant								Conflicting_interpretations_of_pathogenicity	benign|uncertain_significance|likely_benign	2010-10-06|2003-12-23|2016-03-31|2017-07-31|2015-07-02|2017-03-16	1
BRCA2	c.1817C>A	p.(Pro606Gln)	2045C>A	P606Q			1.0498366885	0.56175280074		0.589749	0.02			Combined LR is not <0.5 or >2	supporting in favour of pathogenicity	Absent																						missense_variant								Uncertain_significance	uncertain_significance	2001-10-29
BRCA2	c.1820A>C	p.(Lys607Thr)	2048A>C	K607T	0.24028482	1.3552	1.1570849263	0.97989403137		0.369211	0.02	0.00747856	Likely Benign	Multifac calc updated		>0 & <0.0001	9.25183e-05	Latino																				missense_variant								Conflicting_interpretations_of_pathogenicity	likely_benign|benign|uncertain_significance	2016-12-05|2012-05-01|2002-06-20|2015-10-29|2016-05-05|2017-01-23	6
BRCA2	c.1826A>G	p.(Gln609Arg)	2054A>G	Q609R			1.0498366885	0.58017560077		0.60909	0.02			Combined LR is not <0.5 or >2	supporting in favour of pathogenicity	Absent																						missense_variant								Uncertain_significance	uncertain_significance	2017-07-24|2010-06-18|2004-02-20|2016-09-27|2017-06-13|2017-05-22|2016-02-22
BRCA2	c.1865C>T	p.(Ala622Val)	2093C>T	A622V			2.7435282624	0.00036814876656		0.00101003	0.3	0.000432681	Benign	Multifac new calc		Absent																						missense_variant								Conflicting_interpretations_of_pathogenicity	likely_benign|uncertain_significance	2009-06-19|2001-10-29|2015-12-22|2015-08-10|2017-10-20|2017-03-03
BRCA2	c.1875T>A	p.(Phe625Leu)	2103T>A	F625L			1.0498366885	0.27007148895		0.283531	0.02	0.00575306	Likely Benign	Multifac new calc		Absent																						missense_variant								Uncertain_significance	uncertain_significance	2016-01-25|0000-00-00|2017-04-11|2014-07-04
BRCA2	c.1885C>T	p.(Leu629Phe)	2113C>T	L629F			1.0498366885	0.31163626642		0.327167	0.02	0.0066326	Likely Benign	Multifac new calc		>0 & <0.0001	2.04474e-05	European (Non-Finnish)																				missense_variant								Uncertain_significance	uncertain_significance	2011-10-11|2016-01-18|2016-09-12	2
BRCA2	c.1889C>A	p.(Thr630Lys)	2117C>A	T630K			1.0246153856	7.3006431375		7.48035	0.02	0.132442	Uncertain	Multifac new calc	supporting in favour of pathogenicity	Absent																						missense_variant								-	-	-
BRCA2	c.1897A>G	p.(Asn633Asp)	2125A>G	N633D			0.04098461224	5.2396588567		0.214745	0.02	0.00436344	Likely Benign	Multifac new calc		Absent																						missense_variant								-	-	-
BRCA2	c.189A>C	p.(Lys63Asn)	417A>C	K63N			1.0246153856	0.49198112772		0.504091	0.02			Combined LR is not <0.5 or >2	supporting in favour of pathogenicity	Absent																						missense_variant								Uncertain_significance	uncertain_significance|uncertain_significance	2003-12-23|2016-06-01
BRCA2	c.1910-17T>C		IVS10-17T>C				1.0246153856	0.41570564097		0.425938	0.04	0.017438	Likely Benign	Multifac new calc		Absent																						intron_variant								Uncertain_significance	uncertain_significance	2001-10-29
BRCA2	c.1910-45G>C		IVS10-45G>C		0.2713	0.4864				0.13196	0.02	0.00268583	Likely Benign	Multifac new calc		>0 & <0.0001	5.64876e-05	European (Non-Finnish)																				intron_variant								-	-	-	6
BRCA2	c.1938C>A	p.(Ser646Arg)	2166C>A	S646R			1.0246153856	0.39068180941		0.400299	0.02	0.00810316	Likely Benign	Multifac new calc		Absent																						missense_variant								Benign	benign	2010-12-17
BRCA2	c.1996A>G	p.(Ile666Val)	2224A>G	I666V			1.0246153856	1.1122704154		1.13965	0.02			Combined LR is not <0.5 or >2	1 count - Not informative	1 count	3.37998e-05	South Asian	Y																			missense_variant								Uncertain_significance	uncertain_significance	2015-07-23	1
BRCA2	c.2003G>A	p.(Arg668Lys)	2231G>A	R668K		0.89	1.0498366885	1.2268073799		1.14627	0.02			Combined LR is not <0.5 or >2	supporting in favour of pathogenicity	Absent																						missense_variant								Uncertain_significance	uncertain_significance	2016-08-28|2002-05-29|2014-05-13
BRCA2	c.2024C>G	p.(Thr675Arg)	2252C>G	T675R			1.0498366885	0.70265866016		0.737677	0.02			Combined LR is not <0.5 or >2	supporting in favour of pathogenicity	Absent																						missense_variant								Uncertain_significance	uncertain_significance	0000-00-00|2016-05-14|2016-09-16|2014-10-20|2016-12-27
BRCA2	c.2122T>A	p.(Ser708Thr)	2350T>A	S708T			1.0498366885	3.1218928654		3.27748	0.02	0.0626939	Uncertain	Multifac new calc	strong in favour of benign	≥0.0001 & <0.01	0.000363599	East Asian																				missense_variant								Uncertain_significance	uncertain_significance	2015-07-02|2000-07-07|2016-09-20|2016-02-15	7
BRCA2	c.2125C>G	p.(Leu709Val)	2353C>G	L709V			1.1021570725	0.28136851185		0.310112	0.02	0.00628902	Likely Benign	Multifac new calc		>0 & <0.0001	2.92563e-05	European (Non-Finnish)																				missense_variant								Conflicting_interpretations_of_pathogenicity	uncertain_significance|likely_benign	2002-05-29|2015-11-25|2017-11-02|2015-11-13	3
BRCA2	c.2135T>C	p.(Leu712Pro)	2363T>C	L712P			1.0246153856	0.47813548428		0.489905	0.02	0.00989909	Likely Benign	Multifac new calc		Absent																						missense_variant								Uncertain_significance	uncertain_significance	2017-01-13|2003-12-23|2017-03-31|2014-10-17|2016-07-26
BRCA2	c.2144G>A	p.(Gly715Glu)	2372G>A	G715E	1.7051					1.7051	0.02			Combined LR is not <0.5 or >2	supporting in favour of pathogenicity	Absent																						missense_variant								-	-	-
BRCA2	c.2187A>G	p.(Ile729Met)	2415A>G	I729M	1.6305	1.06				1.72833	0.02			Combined LR is not <0.5 or >2	supporting in favour of pathogenicity	Absent																						missense_variant								Uncertain_significance	uncertain_significance	2016-09-28
BRCA2	c.2213G>T	p.(Cys738Phe)	2441G>T	C738F			1.0756788212	0.22721913138		0.244415	0.02	0.0049633	Likely Benign	Multifac new calc		Absent																						missense_variant								-	-	-
BRCA2	c.221T>C	p.(Leu74Pro)	449T>C	L74P			1.0246153856	1.3183335801		1.35078	0.02			Combined LR is not <0.5 or >2	1 count - Not informative	1 count	2.9192e-05	Latino	Y																			missense_variant								-	-	-	1
BRCA2	c.2233A>G	p.(Lys745Glu)	2461A>G	K745E			1.0756788212	0.5498728035		0.591487	0.02			Combined LR is not <0.5 or >2	strong in favour of benign	≥0.0001 & <0.01	0.000296485	African																				missense_variant								Conflicting_interpretations_of_pathogenicity	likely_benign|uncertain_significance	2015-08-14|2017-11-28|2012-11-15|2017-07-19|2016-04-15	7
BRCA2	c.2303C>T	p.(Thr768Ile)	2531C>T	T768I		1.07	1.0756788212	0.30885070509		0.35548	0.02	0.00720244	Likely Benign	Multifac new calc		Absent																						missense_variant								Uncertain_significance	uncertain_significance	2002-05-29|2017-09-01|2016-05-23
BRCA2	c.2320A>G	p.(Thr774Ala)	2548A>G	T774A	0.09431147	0.775284	1.5119409772	0.73536590825		0.081295	0.02	0.00165633	Likely Benign	Multifac new calc		>0 & <0.0001	6.72314e-05	African																				missense_variant								Conflicting_interpretations_of_pathogenicity	benign|uncertain_significance|likely_benign|not_provided	2009-11-19|2002-05-29|2016-04-21|2016-02-12|2013-09-19|2017-05-17|2014-10-10|2014-11-19|2017-06-26	8
BRCA2	c.2330A>G	p.(Asp777Gly)	2558A>G	D777G			1.0756788212	0.30725920286		0.330512	0.02	0.00669996	Likely Benign	Multifac new calc		>0 & <0.0001	2.92917e-05	European (Non-Finnish)																				missense_variant								Conflicting_interpretations_of_pathogenicity	uncertain_significance|likely_benign	2014-06-09|2017-09-01|2017-07-18|2016-11-11|2013-03-13|2017-04-03|2013-06-05	3
BRCA2	c.2335C>G	p.(Leu779Val)	2563C>G	L779V			1.0246153856	1.3483970656		1.38159	0.02			Combined LR is not <0.5 or >2	1 count - Not informative	1 count	3.27675e-05	South Asian	Y																			missense_variant								-	-	-	1
BRCA2	c.2348T>G	p.(Val783Gly)	2576T>G	V783G			1.0498366885	0.39973152851		0.419653	0.02	0.00849162	Likely Benign	Multifac new calc		1 count	9.76963e-06	European (Non-Finnish)	Y																			missense_variant								Conflicting_interpretations_of_pathogenicity	uncertain_significance|likely_benign	2016-11-22|2013-06-01|2015-12-13|2017-03-23	1
BRCA2	c.240A>G	p.(Ile80Met)	468A>G	I80M			1.1021570725	0.6667954457		0.734913	0.02			Combined LR is not <0.5 or >2	supporting in favour of pathogenicity	Absent																						missense_variant								Uncertain_significance	uncertain_significance	2016-11-13|2003-12-23|2016-01-21|2017-09-27
BRCA2	c.241T>G	p.(Phe81Val)	469T>G	F81V			1.0246153856	0.31930731124		0.327167	0.02	0.0066326	Likely Benign	Multifac new calc		>0 & <0.0001	1.94765e-05	European (Non-Finnish)																				missense_variant								Uncertain_significance	uncertain_significance	2017-04-20|2016-08-17	2
BRCA2	c.2429C>T	p.(Thr810Ile)	2657C>T	T810I			1.0756788212	0.42370495474		0.45577	0.02	0.00921572	Likely Benign	Multifac new calc		1 count	9.91179e-06	European (Non-Finnish)	Y																			missense_variant								Conflicting_interpretations_of_pathogenicity	uncertain_significance|likely_benign	2017-02-23|2004-02-20|2015-09-13|2017-12-28	1
BRCA2	c.2459A>G	p.(Asp820Gly)	2687A>G	D820G	1.0545	1.06	1.1021570725	0.71977201997		0.886729	0.3			Combined LR is not <0.5 or >2	strong in favour of benign	≥0.0001 & <0.01	0.000106436	South Asian																				missense_variant								Conflicting_interpretations_of_pathogenicity	likely_benign|uncertain_significance	2017-05-23|2011-04-08|2001-02-16|2016-06-15|2015-11-30|2017-03-06|2018-02-02	5
BRCA2	c.2491G>A	p.(Val831Ile)	2719G>A	V831I			1.0498366885	0.73350002928		0.770055	0.02			Combined LR is not <0.5 or >2	moderate in favour of benign	>0 & <0.0001	4.29923e-05	African																				missense_variant								Uncertain_significance	uncertain_significance	2009-08-24|2016-02-02|2015-09-29|2016-01-04	2
BRCA2	c.2515T>C	p.(Tyr839His)	2743T>C	Y839H			1.0756788212	0.16530524496		0.177815	0.02	0.00361576	Likely Benign	Multifac new calc		Absent																						missense_variant								Uncertain_significance	not_provided|uncertain_significance	2013-09-19|2015-07-23
BRCA2	c.2528C>T	p.(Ala843Val)	2756C>T	A843V	0.182	0.7314	1.0246153856	2.0650072831		0.281649	0.02	0.0057151	Likely Benign	Multifac new calc		Absent																						missense_variant								Uncertain_significance	uncertain_significance	2003-12-23|2016-05-10|2016-11-22
BRCA2	c.2555A>G	p.(Asn852Ser)	2783A>G	N852S			1.1021570725	0.77632280179		0.85563	0.02			Combined LR is not <0.5 or >2	supporting in favour of pathogenicity	Absent																						missense_variant								Uncertain_significance	uncertain_significance|uncertain_significance	2006-02-01|2001-10-29
BRCA2	c.2572A>G	p.(Arg858Gly)	2800A>G	R858G			1.1292870866	0.49198112772		0.555588	0.02			Combined LR is not <0.5 or >2	1 count - Not informative	1 count	1.01987e-05	European (Non-Finnish)	Y																			missense_variant								Conflicting_interpretations_of_pathogenicity	likely_benign|uncertain_significance	2010-04-06|2014-01-06|2016-01-22|2017-07-28	1
BRCA2	c.2589T>A	p.(Asn863Lys)	2817T>A	N863K			1.2147502125	0.40513261016		0.492135	0.02	0.0099437	Likely Benign	Multifac new calc		≥0.0001 & <0.01	0.000608907	African																				missense_variant								Conflicting_interpretations_of_pathogenicity	benign|uncertain_significance|likely_benign	2012-03-28|2004-02-20|2017-07-25|2014-11-19|2017-07-19|2016-02-15	14
BRCA2	c.2591A>T	p.(Gln864Leu)	2819A>T	Q864L			1.0246153856	1.5382178372		1.57608	0.02			Combined LR is not <0.5 or >2	1 count - Not informative	1 count	1.0421e-05	European (Non-Finnish)	Y																			missense_variant								Uncertain_significance	uncertain_significance	2015-06-07|2017-01-31|2016-12-04|2016-12-30	1
BRCA2	c.2599A>G	p.(Thr867Ala)	2827A>G	T867A			1.0246153856	1.8612528328		1.90707	0.02			Combined LR is not <0.5 or >2	supporting in favour of pathogenicity	Absent																						missense_variant								Uncertain_significance	uncertain_significance	2004-02-20|2016-08-01
BRCA2	c.2606C>T	p.(Ser869Leu)	2634C>T	S869L	11.7517	0.89	1.16E+00			12.0906	0.02	0.197913	Uncertain	Multifac calc updated	supporting in favour of pathogenicity	Absent																						missense_variant								Uncertain_significance	uncertain_significance	2003-12-23|2014-10-14
BRCA2	c.2632G>C	p.(Asp878His)	2860G>C	D878H			1.0246153856	0.47059221068		0.482176	0.02	0.00974444	Likely Benign	Multifac new calc		Absent																						missense_variant								-	-	-
BRCA2	c.263T>G	p.(Leu88Arg)	491T>G	L88R			1.1021570725	1.5382178372		1.69536	0.02			Combined LR is not <0.5 or >2	supporting in favour of pathogenicity	Absent																						missense_variant								Uncertain_significance	uncertain_significance	2003-12-23|2017-06-01|2017-04-04|2016-01-06|2017-08-18|2016-02-19
BRCA2	c.2698A>G	p.(Asn900Asp)	2926A>G	N900D			0.0510115667	0.28172466402		0.0143712	0.02	0.000293204	Benign	Multifac new calc		>0 & <0.0001	6.82594e-05	African																				missense_variant								Conflicting_interpretations_of_pathogenicity	uncertain_significance|likely_benign	2017-06-02|2003-12-23|2016-06-14|2015-10-10|2017-02-16|2017-01-19	8
BRCA2	c.26C>T	p.(Pro9Leu)	254C>T	P9L			1.0246153856	1.8275194583		1.8725	0.02			Combined LR is not <0.5 or >2	supporting in favour of pathogenicity	Absent																						missense_variant								Uncertain_significance	uncertain_significance	2004-02-20
BRCA2	c.2714A>G	p.(Asn905Ser)	2942A>G	N905S			1.0246153856	2.8381313674		2.90799	0.02	0.0560221	Uncertain	Multifac new calc	1 count - Not informative	1 count	9.94253e-06	European (Non-Finnish)	Y																			missense_variant								Uncertain_significance	uncertain_significance	2014-09-30|2017-05-10|2016-02-12|2017-05-16	1
BRCA2	c.2716A>G	p.(Thr906Ala)	2944A>G	T906A			1.2446517495	0.47813548428		0.595112	0.02			Combined LR is not <0.5 or >2	moderate in favour of benign	>0 & <0.0001	4.94325e-05	European (Non-Finnish)																				missense_variant								Conflicting_interpretations_of_pathogenicity	benign|uncertain_significance|likely_benign	2012-06-22|2002-05-29|2017-09-08|2014-04-11|2015-04-21|2017-06-07|2015-09-20	6
BRCA2	c.2755G>A	p.(Glu919Lys)	2983G>A	E919K	0.0003	1.1236	1.0246153856	1.3653755859		0.00047157	0.02	9.62378e-06	Benign	Multifac new calc		1 count	9.77402e-06	European (Non-Finnish)	Y																			missense_variant								Uncertain_significance	uncertain_significance	2012-05-01|2016-06-06|2016-12-29	1
BRCA2	c.2779A>G	p.(Met927Val)	3007A>G	M927V	0.6163	1.07	1.0498366885	0.6643718523		0.459948	0.02	0.00929941	Likely Benign	Multifac new calc		Absent																						missense_variant								Conflicting_interpretations_of_pathogenicity	uncertain_significance|likely_benign	2016-08-24|2017-11-16|2017-03-13|2017-05-22
BRCA2	c.277T>C	p.(Ser93Pro)	505T>C	S93P			1.0246153856	1.3183335801		1.35078	0.02			Combined LR is not <0.5 or >2	1 count - Not informative	1 count	9.74754e-06	European (Non-Finnish)	Y																			missense_variant								Uncertain_significance	uncertain_significance	2017-03-24	1
BRCA2	c.2789A>G	p.(Tyr930Cys)	3017A>G	Y930C			1.0246153856	0.77632280179		0.795432	0.02			Combined LR is not <0.5 or >2	strong in favour of benign	≥0.0001 & <0.01	0.000131122	South Asian																				missense_variant								Uncertain_significance	uncertain_significance	2012-05-01|2017-03-24|2017-04-19	4
BRCA2	c.2803G>C	p.(Asp935His)	3031G>C	D935H			1.405569136	0.028474991369		0.0400236	0.02	0.000816141	Benign	Multifac new calc		≥0.0001 & <0.01	0.000146487	European (Non-Finnish)																				missense_variant								Conflicting_interpretations_of_pathogenicity	uncertain_significance|benign	2017-07-31|2002-05-29|2015-12-11|2014-11-19|2017-07-10|2016-11-28	16
BRCA2	c.2848G>A	p.(Val950Ile)	3076G>A	V950I			1.0246153856	0.71495738896		0.732556	0.02			Combined LR is not <0.5 or >2	strong in favour of benign	≥0.0001 & <0.01	0.000296677	South Asian																				missense_variant								Uncertain_significance	uncertain_significance	2016-04-20|2016-06-18|2017-04-26|2015-02-28	9
BRCA2	c.2872A>G	p.(Ser958Gly)	3100A>G	S958G			1.0498366885	0.39973152851		0.419653	0.02	0.00849162	Likely Benign	Multifac new calc		Absent																						missense_variant								Uncertain_significance	uncertain_significance	2002-05-29
BRCA2	c.2874T>C	p.(=)	3102T>C	S958S	0.8285					0.8285	0.02			Combined LR is not <0.5 or >2	supporting in favour of pathogenicity	Absent																						synonymous_variant								-	-	-
BRCA2	c.2876T>A	p.(Val959Glu)	3104T>A	V959E			1.0246153856	0.49198112772		0.504091	0.02			Combined LR is not <0.5 or >2	supporting in favour of pathogenicity	Absent																						missense_variant								-	-	-
BRCA2	c.2920G>A	p.(Asp974Asn)	3148G>A	D974N			1.0246153856	0.37483706225		0.384064	0.02	0.00777708	Likely Benign	Multifac new calc		≥0.0001 & <0.01	0.000510378	East Asian																				missense_variant								Uncertain_significance	uncertain_significance	2016-12-07|2016-12-11|2016-09-21|2014-02-27	9
BRCA2	c.2927_2929del	p.(Ser976del)	3155delCCT	S976del			1.0246153856	1.8612528328		1.90707	0.02			Combined LR is not <0.5 or >2	moderate in favour of benign	>0 & <0.0001	2.88201e-05	Latino																				inframe_deletion								-	-	-	2
BRCA2	c.2941A>G	p.(Lys981Glu)	3169A>G	K981E			1.0246153856	0.8458042607		0.866624	0.02			Combined LR is not <0.5 or >2	supporting in favour of pathogenicity	Absent																						missense_variant								-	-	-
BRCA2	c.2944A>C	p.(Ile982Leu)	3172A>C	I982L	0.0291	0.6072	2.0740831569	1.9485477738		0.0714105	0.02	0.00145524	Likely Benign	Multifac new calc		>0 & <0.0001	6.87204e-05	European (Non-Finnish)																				missense_variant								Conflicting_interpretations_of_pathogenicity	likely_benign|uncertain_significance|benign	2018-02-15|2015-04-28|2014-01-22|2017-06-14|2002-05-29|2014-05-27|2017-03-08|2017-07-11|2017-08-24	7
BRCA2	c.2963A>C	p.(Asp988Ala)	3191A>C	D988A			1.0246153856	0.38571848433		0.395213	0.02	0.00800104	Likely Benign	Multifac new calc		Absent																						missense_variant								Uncertain_significance	uncertain_significance	2015-05-26|2014-01-31
BRCA2	c.2965T>G	p.(Tyr989Asp)	3193T>G	Y989D			1.0246153856	0.54176706553		0.555103	0.02			Combined LR is not <0.5 or >2	supporting in favour of pathogenicity	Absent																						missense_variant								Uncertain_significance	uncertain_significance	2003-12-23
BRCA2	c.2969T>A	p.(Met990Lys)	3197T>A	M990K			1.0246153856	3.6531268034		3.74305	0.02	0.0709676	Uncertain	Multifac new calc	supporting in favour of pathogenicity	Absent																						missense_variant								Likely_benign	likely_benign	2015-06-24
BRCA2	c.2980G>A	p.(Ala994Thr)	3208G>A	A994T			1.0246153856	0.85584017963		0.876907	0.02			Combined LR is not <0.5 or >2	1 count - Not informative	1 count	9.78512e-06	European (Non-Finnish)	Y																			missense_variant								Uncertain_significance	uncertain_significance|uncertain_significance	2013-11-01|2017-10-27	1
BRCA2	c.2987T>G	p.(Leu996Arg)	3215T>G	L996R			0.048590002536	0.6667954457		0.0323996	0.02	0.000660779	Benign	Multifac new calc		>0 & <0.0001	5.94864e-05	European (Non-Finnish)																				missense_variant								Conflicting_interpretations_of_pathogenicity	likely_benign|uncertain_significance	2017-10-09|2003-12-23|2015-08-15|2016-12-21|2017-07-03|2016-06-14	9
BRCA2	c.2T>G	p.(Met1?)	230T>G	M1?		0.72				0.72	0.96			Combined LR is not <0.5 or >2	1 count - Not informative	1 count	2.91971e-05	Latino	Y																			start_lost								Pathogenic	pathogenic	2017-05-26|2004-02-20|2015-10-02|2014-07-22|2016-12-08	1
BRCA2	c.3032C>G	p.(Thr1011Arg)	3260C>G	T1011R	3.5534454	0.27333482918	1.2752893241	2.106182423		2.60885	0.02	0.0505505	Uncertain	Multifac new calc	strong in favour of benign	≥0.0001 & <0.01	0.000146327	Latino																				missense_variant								Conflicting_interpretations_of_pathogenicity	likely_benign|uncertain_significance	2012-05-01|2004-02-20|2016-06-14|2017-07-28|2014-06-01|2016-01-12|2017-07-11|2016-11-11	9
BRCA2	c.3064C>T	p.(His1022Tyr)	3292C>T	H1022Y			1.0246153856	1.3183335801		1.35078	0.02			Combined LR is not <0.5 or >2	1 count - Not informative	1 count	3.28947e-05	South Asian	Y																			missense_variant								Uncertain_significance	uncertain_significance	2016-07-08	1
BRCA2	c.3065A>G	p.(His1022Arg)	3293A>G	H1022R			1.0498366885	0.72189923101		0.757876	0.02			Combined LR is not <0.5 or >2	supporting in favour of pathogenicity	Absent																						missense_variant								-	-	-
BRCA2	c.3071_3073del	p.(Ile1024del)	3299del3	I1024del			1.0246153856	0.22721913138		0.232812	0.02	0.0047288	Likely Benign	Multifac new calc		1 count	9.7832e-06	European (Non-Finnish)	Y																			inframe_deletion								-	-	-	1
BRCA2	c.3073A>G	p.(Lys1025Glu)	3301A>G	K1025E	0.445		1.405569136	3.2538374905		2.0352	0.02	0.0398784	Uncertain	Multifac new calc	moderate in favour of benign	>0 & <0.0001	9.78608e-05	European (Non-Finnish)																				missense_variant								Conflicting_interpretations_of_pathogenicity	likely_benign|uncertain_significance|benign	2017-07-21|2017-04-20|2012-07-10|2012-03-02|2004-02-20|2016-04-14|2017-07-05|2017-01-18	11
BRCA2	c.3088T>G	p.(Phe1030Val)	3316T>G	F1030V			1.1021570725	0.38005853929		0.418884	0.02	0.0084762	Likely Benign	Multifac new calc		>0 & <0.0001	2.94152e-05	Latino																				missense_variant								Uncertain_significance	uncertain_significance	2017-03-13|2012-05-01|2000-08-16|2016-10-04|2017-09-08|2017-08-15	3
BRCA2	c.3092T>C	p.(Phe1031Ser)	3320T>C	F1031S			1.0246153856	0.91682108169		0.939389	0.02			Combined LR is not <0.5 or >2	supporting in favour of pathogenicity	Absent																						missense_variant								Uncertain_significance	uncertain_significance	2002-05-29
BRCA2	c.3142G>A	p.(Val1048Ile)	3370G>A	V1048I			1.0498366885	0.92225347237		0.968216	0.02			Combined LR is not <0.5 or >2	supporting in favour of pathogenicity	Absent																						missense_variant								Uncertain_significance	uncertain_significance	2004-02-20
BRCA2	c.3152T>C	p.(Leu1051Ser)	3380T>C	L1051S		0.3922				0.3922	0.02	0.00794053	Likely Benign	Multifac new calc		1 count	9.87967e-06	European (Non-Finnish)	Y																			missense_variant								Uncertain_significance	uncertain_significance	2017-06-27|2016-05-05	1
BRCA2	c.317-10A>G		IVS3-10A>G				1.1855670103	0.31163626642		0.369466	0.04	0.015161	Likely Benign	Multifac new calc		>0 & <0.0001	5.65931e-05	East Asian																				intron_variant								Conflicting_interpretations_of_pathogenicity	likely_benign|uncertain_significance	2012-04-30|2003-12-23	2
BRCA2	c.3172A>C	p.(Lys1058Gln)	3400A>C	K1058Q			1.0498366885	0.29331032852		0.307928	0.02	0.006245	Likely Benign	Multifac new calc		Absent																						missense_variant								-	-	-
BRCA2	c.3197A>G	p.(Asn1066Ser)	3425A>G	N1066S			1.0246153856	0.47059221068		0.482176	0.02	0.00974444	Likely Benign	Multifac new calc		1 count	5.69736e-05	East Asian	Y																			missense_variant								Uncertain_significance	uncertain_significance	2009-11-30|2017-03-06|2016-10-11	1
BRCA2	c.3206C>T	p.(Ser1069Phe)	3434C>T	S1069F			1.0246153856	1.0521713889		1.07807	0.02			Combined LR is not <0.5 or >2	supporting in favour of pathogenicity	Absent																						missense_variant								Uncertain_significance	uncertain_significance	2016-08-29|2003-12-23|2016-04-06
BRCA2	c.3211C>T	p.(His1071Tyr)	3439C>T	H1071Y			1.0756788212	0.49198112772		0.529214	0.02			Combined LR is not <0.5 or >2	1 count - Not informative	1 count	9.91572e-06	European (Non-Finnish)	Y																			missense_variant								Conflicting_interpretations_of_pathogenicity	uncertain_significance|likely_benign	2004-02-20|2016-10-27|2014-10-20|2017-10-20	1
BRCA2	c.3216A>T	p.(Leu1072Phe)	3444A>T	L1072F		0.88				0.88	0.02			Combined LR is not <0.5 or >2	supporting in favour of pathogenicity	Absent																						missense_variant								-	-	-
BRCA2	c.3218A>G	p.(Gln1073Arg)	3446A>G	Q1073R			1.2446517495	2.0072148301		2.49828	0.02	0.048512	Uncertain	Multifac new calc	strong in favour of benign	≥0.0001 & <0.01	0.000112535	European (Non-Finnish)																				missense_variant								Conflicting_interpretations_of_pathogenicity	likely_benign|uncertain_significance	2013-03-18|2004-02-20|2016-02-19|2017-06-16|2018-01-23|2015-11-11|2017-08-21	14
BRCA2	c.3227T>C	p.(Val1076Ala)	3455T>C	V1076A		0.89				0.89	0.02			Combined LR is not <0.5 or >2	strong in favour of benign	≥0.0001 & <0.01	0.000174196	East Asian																				missense_variant								Uncertain_significance	uncertain_significance	2016-11-29|2017-08-17	3
BRCA2	c.322A>C	p.(Asn108His)	550A>C	N108H			1.4756180788	0.040389393622		0.0595993	0.02	0.00121484	Likely Benign	Multifac new calc		≥0.0001 & <0.01	0.00135754	African																				missense_variant								Conflicting_interpretations_of_pathogenicity	uncertain_significance|likely_benign	2004-02-20|2016-07-07|2017-07-24|2017-07-11|2017-05-08|2013-09-18|2014-11-13|2016-11-23|2016-04-18	32
BRCA2	c.3254A>G	p.(His1085Arg)	3482A>G	H1085R			1.0756788212	6.2303406824		6.70185	0.02	0.120316	Uncertain	Multifac new calc	moderate in favour of benign	>0 & <0.0001	8.58664e-05	African																				missense_variant								Conflicting_interpretations_of_pathogenicity	likely_benign|uncertain_significance	2017-06-15|2012-03-01|2004-02-20|2015-06-22|2017-12-18	6
BRCA2	c.3256A>G	p.(Ile1086Val)	3484A>G	I1086V			1.1570849263	0.26364768657		0.305063	0.3	0.115624	Uncertain	Multifac new calc	strong in favour of benign	≥0.0001 & <0.01	0.000321268	East Asian																				missense_variant								Conflicting_interpretations_of_pathogenicity	uncertain_significance|likely_benign	2017-06-09|2012-02-01|2004-02-20|2015-11-01|2012-02-02|2017-03-20|2016-09-08|2017-01-12|2016-11-14	8
BRCA2	c.3260C>T	p.(Thr1087Ile)	3488C>T	T1087I			1.0246153856	0.31930731124		0.327167	0.02	0.0066326	Likely Benign	Multifac new calc		Absent																						missense_variant								Uncertain_significance	uncertain_significance	2017-10-27
BRCA2	c.3262C>T	p.(Pro1088Ser)	3490C>T	P1088S	0.9456	1.8974	1.7074153774	0.75528597806		2.31375	0.02	0.0450903	Uncertain	Multifac new calc	supporting in favour of pathogenicity	Absent																						missense_variant								Conflicting_interpretations_of_pathogenicity	benign|uncertain_significance|likely_benign	2008-10-01|2002-05-29|2016-05-26|2015-06-15|2015-09-21|2017-07-21|2015-08-19|2017-07-04|2017-03-13
BRCA2	c.3299A>T	p.(Asn1100Ile)	3527A>T	N1100I			1.1292870866	1.5124890479		1.70803	0.02			Combined LR is not <0.5 or >2	moderate in favour of benign	>0 & <0.0001	6.81896e-05	Latino																				missense_variant								Conflicting_interpretations_of_pathogenicity	likely_benign|uncertain_significance	2011-02-03|2003-12-23|2016-06-07|2017-09-29|2017-04-28|2016-09-30|2017-04-25	3
BRCA2	c.3318C>G	p.(Ser1106Arg)	3546C>G	S1106R	0.4436	1.06				0.470216	0.02	0.00950503	Likely Benign	Multifac new calc		1 count	1.01502e-05	European (Non-Finnish)	Y																			missense_variant								Uncertain_significance	uncertain_significance	2013-04-16|2017-03-20	1
BRCA2	c.3326C>T	p.(Ala1109Val)	3554C>T	A1109V			1.6663963984	0.040431854918		0.0673755	0.3	0.0280648	Likely Benign	Multifac new calc		>0 & <0.0001	5.28811e-05	European (Non-Finnish)																				missense_variant	No aberration	None	Baert	RTPCR	no aberration	29280214	N	Conflicting_interpretations_of_pathogenicity	uncertain_significance|likely_benign	2017-05-16|2017-06-12|2012-11-27|2002-05-29|2015-07-30|2017-08-01|2016-07-11	7
BRCA2	c.3382A>G	p.(Thr1128Ala)	3610A>G	T1128A			1.0756788212	1.2100345772		1.30161	0.02			Combined LR is not <0.5 or >2	1 count - Not informative	1 count	9.79816e-06	European (Non-Finnish)	Y																			missense_variant								Uncertain_significance	uncertain_significance	2016-12-06|2016-02-23|2017-08-04|2017-06-06|2017-09-15	1
BRCA2	c.3413A>T	p.(Gln1138Leu)	3641A>T	Q1138L			1.0246153856	0.80160196864		0.821334	0.02			Combined LR is not <0.5 or >2	1 count - Not informative	1 count	9.76715e-06	European (Non-Finnish)	Y																			missense_variant								Uncertain_significance	uncertain_significance	2004-02-20|2016-04-26	1
BRCA2	c.341A>G	p.(His114Arg)	569A>G	H114R			1.0498366885	0.56175280074		0.589749	0.02			Combined LR is not <0.5 or >2	strong in favour of benign	≥0.0001 & <0.01	0.000136577	European (Non-Finnish)																				missense_variant								Uncertain_significance	uncertain_significance	2016-08-08|2004-02-20|2016-10-26|2017-06-06	27
BRCA2	c.3431T>G	p.(Val1144Gly)	3659T>G	V1144G			1.0246153856	0.56175280074		0.575581	0.02			Combined LR is not <0.5 or >2	1 count - Not informative	1 count	9.76639e-06	European (Non-Finnish)	Y																			missense_variant								Conflicting_interpretations_of_pathogenicity	likely_benign|uncertain_significance	2012-05-01|0000-00-00|2016-10-11|2017-06-16|2016-11-29	1
BRCA2	c.3437A>G	p.(Glu1146Gly)	3665A>G	E1146G			1.0498366885	4.3719926085		4.58988	0.02	0.0856482	Uncertain	Multifac new calc	supporting in favour of pathogenicity	Absent																						missense_variant								Uncertain_significance	uncertain_significance	2011-05-18|0000-00-00|2017-02-03|2016-01-26
BRCA2	c.3437A>T	p.(Glu1146Val)	3665A>T	E1146V			1.0246153856	1.2929806028		1.32481	0.02			Combined LR is not <0.5 or >2	supporting in favour of pathogenicity	Absent																						missense_variant								Uncertain_significance	uncertain_significance	2016-04-21|2016-08-08
BRCA2	c.343A>G	p.(Lys115Glu)	571A>G	K115E			1.1021570725	0.26653917186		0.293768	0.02	0.00595954	Likely Benign	Multifac new calc		>0 & <0.0001	1.95111e-05	European (Non-Finnish)																				missense_variant								Uncertain_significance	uncertain_significance	2004-11-25|2016-05-26|2017-06-30|2016-04-12|2016-09-30|2015-11-27	2
BRCA2	c.3445A>G	p.(Met1149Val)	3673A>G	M1149V			0.057606717875	0.41869705175		0.0241198	0.3	0.0102313	Likely Benign	Multifac new calc		≥0.0001 & <0.01	0.00124701	East Asian																				missense_variant								Conflicting_interpretations_of_pathogenicity	benign|likely_benign|uncertain_significance|not_provided	2017-08-18|2016-06-14|2017-04-18|2009-09-01|2004-02-20|2014-10-08|2013-09-19|2017-12-10|2015-03-27|2017-03-08|2015-06-30|2015-04-24|2014-06-01	42
BRCA2	c.3451A>G	p.(Ile1151Val)	3679A>G	I1151V			1.0756788212	1.1093590125		1.19331	0.02			Combined LR is not <0.5 or >2	1 count - Not informative	1 count	9.76906e-06	European (Non-Finnish)	Y																			missense_variant								Uncertain_significance	uncertain_significance	2016-01-18|2001-10-29|2013-08-22|2015-09-03|2015-05-06	1
BRCA2	c.3453C>G	p.(Ile1151Met)	3681C>G	I1151M			1.1021570725	1.0065222221		1.10935	0.02			Combined LR is not <0.5 or >2	supporting in favour of pathogenicity	Absent																						missense_variant								Conflicting_interpretations_of_pathogenicity	likely_benign|uncertain_significance	2013-06-04|2002-05-29|2015-11-17|2017-05-01|2015-04-20|2017-08-22|2017-03-27|2016-02-01
BRCA2	c.3458A>G	p.(Lys1153Arg)	3686A>G	K1153R			1.2147502125	0.50803179573		0.617132	0.02			Combined LR is not <0.5 or >2	1 count - Not informative	1 count	2.92056e-05	Latino	Y																			missense_variant								Uncertain_significance	uncertain_significance	2017-07-24|2004-02-20|2015-08-05|2017-01-23	1
BRCA2	c.-34T>C		5'UTR195T>C				1.0756788212	0.36508848523		0.392718	0.02	0.00795093	Likely Benign	Multifac new calc		Absent																						5_prime_UTR_variant								Uncertain_significance	uncertain_significance	2000-06-12
BRCA2	c.34T>G	p.(Phe12Val)	262T>G	F12V			1.0246153856	0.8458042607		0.866624	0.03			Combined LR is not <0.5 or >2	moderate in favour of benign	>0 & <0.0001	4.8695e-05	European (Non-Finnish)																				missense_variant								Uncertain_significance	uncertain_significance	2012-05-21|2001-01-17|2013-09-09|2016-08-29|2017-08-25	6
BRCA2	c.3503T>C	p.(Met1168Thr)	3731T>C	M1168T			1.0246153856	0.40269574568		0.412608	0.02	0.00835026	Likely Benign	Multifac new calc		1 count	2.92005e-05	Latino	Y																			missense_variant								Uncertain_significance	uncertain_significance	2017-02-10|2017-08-16	1
BRCA2	c.3509C>T	p.(Ala1170Val)	3737C>T	A1170V		2.916606	1.1570849263	1.6809221375		5.67271	0.02	0.103758	Uncertain	Multifac calc updated	moderate in favour of benign	>0 & <0.0001	3.91389e-05	European (Non-Finnish)																				missense_variant								Conflicting_interpretations_of_pathogenicity	benign|uncertain_significance|likely_benign	2010-01-26|2004-02-20|2016-02-19|2015-01-07|2017-10-26|2017-05-31	4
BRCA2	c.3512C>T	p.(Pro1171Leu)	3740C>T	P1171L			1.0246153856	1.0440023383		1.0697	0.02			Combined LR is not <0.5 or >2	supporting in favour of pathogenicity	Absent																						missense_variant								-	-	-
BRCA2	c.3515C>G	p.(Ser1172Trp)	3743C>G	S1172W			1.0246153856	0.56175280074		0.575581	0.02			Combined LR is not <0.5 or >2	supporting in favour of pathogenicity	Absent																						missense_variant								Uncertain_significance	uncertain_significance	2017-08-03|2012-07-26|0000-00-00|2015-12-16|2016-04-27|2017-05-17
BRCA2	c.3526G>A	p.(Val1176Ile)	3754G>A	V1176I			1.0498366885	0.74525763898		0.782399	0.02			Combined LR is not <0.5 or >2	supporting in favour of pathogenicity	Absent																						missense_variant								Uncertain_significance	uncertain_significance	2002-05-29|2008-11-07|2016-03-28|2017-08-09
BRCA2	c.352C>T	p.(Arg118Cys)	580C>T	R118C			1.0498366885	0.49198112772		0.5165	0.02			Combined LR is not <0.5 or >2	strong in favour of benign	≥0.0001 & <0.01	0.000268565	African																				missense_variant								Conflicting_interpretations_of_pathogenicity	uncertain_significance|likely_benign	2006-12-06|2015-06-28|2016-11-18|2016-12-04|2017-07-05|2015-11-01|2017-08-24	10
BRCA2	c.3539A>G	p.(Lys1180Arg)	3767A>G	K1180R			1.1855670103	1.3273254017		1.57363	0.02			Combined LR is not <0.5 or >2	moderate in favour of benign	>0 & <0.0001	6.71772e-05	African																				missense_variant								Conflicting_interpretations_of_pathogenicity	uncertain_significance|likely_benign	2017-06-10|2011-08-19|2004-02-20|2016-03-10|2015-09-25|2017-07-07|2017-03-23	6
BRCA2	c.353G>A	p.(Arg118His)	581G>A	R118H	1.0104	2.007534	1.0756788212	0.50802691503		1.10847	0.02			Combined LR is not <0.5 or >2	strong in favour of benign	≥0.0001 & <0.01	0.000127086	African																				missense_variant								Conflicting_interpretations_of_pathogenicity	uncertain_significance|likely_benign	2008-02-11|1999-01-15|2017-05-18|2015-09-24|2016-09-20|2017-06-28|2016-02-01	9
BRCA2	c.3569G>A	p.(Arg1190Gln)	3797G>A	R1190Q		1.07	1.1570849263	0.36837458816		0.456078	0.02	0.00922187	Likely Benign	Multifac new calc		≥0.0001 & <0.01	0.000294927	South Asian																				missense_variant								Conflicting_interpretations_of_pathogenicity	likely_benign|uncertain_significance	2012-05-01|2003-12-23|2015-12-22|2017-05-24|2015-12-02|2017-08-17|2016-03-25	10
BRCA2	c.3575T>G	p.(Phe1192Cys)	3803T>G	F1192C			1.0498366885	0.080901860191		0.0849337	0.02	0.00173034	Likely Benign	Multifac new calc		≥0.0001 & <0.01	0.00128278	Latino																				missense_variant								Conflicting_interpretations_of_pathogenicity	likely_benign|uncertain_significance	2017-05-23|2012-07-09|2001-10-29|2016-11-02|2016-02-05|2017-10-09|2017-04-25|2016-05-02	45
BRCA2	c.3598T>A	p.(Cys1200Ser)	3826T>A	C1200S			1.0246153856	0.4198548536		0.43019	0.02	0.00870298	Likely Benign	Multifac new calc		Absent																						missense_variant								Uncertain_significance	uncertain_significance	2003-12-23
BRCA2	c.3622T>A	p.(Leu1208Ile)	3850T>A	L1208I			1.0246153856	0.22721913138		0.232812	0.02	0.0047288	Likely Benign	Multifac new calc		Absent																						missense_variant								Uncertain_significance	uncertain_significance	2004-02-20
BRCA2	c.3635A>G	p.(Asn1212Ser)	3863A>G	N1212S			1.0246153856	1.8674463423		1.91341	0.02			Combined LR is not <0.5 or >2	supporting in favour of pathogenicity	Absent																						missense_variant								-	-	-
BRCA2	c.3635A>T	p.(Asn1212Ile)	3863A>T	N1212I			1.1021570725	0.65207944022		0.718694	0.02			Combined LR is not <0.5 or >2	strong in favour of benign	≥0.0001 & <0.01	0.000114194	Latino																				missense_variant								Uncertain_significance	uncertain_significance	2016-10-05|2004-02-20|2014-10-15|2017-03-07	4
BRCA2	c.3661T>C	p.(Ser1221Pro)	3889T>C	S1221P			1.0756788212	0.87870929401		0.945209	0.02			Combined LR is not <0.5 or >2	moderate in favour of benign	>0 & <0.0001	2.93141e-05	European (Non-Finnish)																				missense_variant								Conflicting_interpretations_of_pathogenicity	likely_benign|uncertain_significance	2017-10-11|2017-02-19|2012-12-11|2002-05-29|2016-07-29|2015-08-05|2017-01-31|2017-05-24	3
BRCA2	c.3662C>A	p.(Ser1221Tyr)	3890C>A	S1221Y			1.0498366885	0.56175280074		0.589749	0.02			Combined LR is not <0.5 or >2	supporting in favour of pathogenicity	Absent																						missense_variant								Uncertain_significance	uncertain_significance	2010-01-15|2014-09-04
BRCA2	c.3677A>T	p.(Lys1226Ile)	3905A>T	K1226I			1.0246153856	0.54295122944		0.556316	0.02			Combined LR is not <0.5 or >2	supporting in favour of pathogenicity	Absent																						missense_variant								Uncertain_significance	uncertain_significance	2016-09-20|2003-12-23|2014-07-11
BRCA2	c.3731T>C	p.(Ile1244Thr)	3959T>C	I1244T			1.0756788212	0.21482026017		0.231078	0.02	0.00469373	Likely Benign	Multifac new calc		>0 & <0.0001	1.97114e-05	European (Non-Finnish)																				missense_variant								Uncertain_significance	uncertain_significance	2016-11-28|2016-04-08|2017-10-03|2017-05-30	2
BRCA2	c.3749A>G	p.(Glu1250Gly)	3977A>G	E1250G	1.7809	1.1342	1.1021570725	0.24706629564		0.55003	0.02			Combined LR is not <0.5 or >2	1 count - Not informative	1 count	9.88553e-06	European (Non-Finnish)	Y																			missense_variant								Uncertain_significance	uncertain_significance	2016-10-26|2004-02-20|2016-05-23|2017-09-27	1
BRCA2	c.3767A>G	p.(His1256Arg)	3995A>G	H1256R			1.0756788212	0.27925050033		0.300384	0.64	0.348116	Uncertain	Multifac new calc	supporting in favour of pathogenicity	Absent																						missense_variant								Uncertain_significance	uncertain_significance	2002-05-29|2017-04-17
BRCA2	c.3772A>G	p.(Ile1258Val)	4000A>G	I1258V			1.0498366885	0.66681116345		0.700043	0.64			Combined LR is not <0.5 or >2	1 count - Not informative	1 count	6.79163e-05	African	Y																			missense_variant								Uncertain_significance	uncertain_significance	2016-04-20|2017-06-15|2016-11-08|2017-06-28|2016-11-29	1
BRCA2	c.379G>T	p.(Ala127Ser)	607G>T	A127S			1.0498366885	0.50802691503		0.533345	0.02			Combined LR is not <0.5 or >2	supporting in favour of pathogenicity	Absent																						missense_variant								Conflicting_interpretations_of_pathogenicity	likely_benign|uncertain_significance	2012-05-03|2002-06-20|2017-07-11
BRCA2	c.3814A>G	p.(Met1272Val)	4042A>G	M1272V			1.1021570725	0.49198112772		0.54224	0.02			Combined LR is not <0.5 or >2	moderate in favour of benign	>0 & <0.0001	3.58732e-05	Latino																				missense_variant								Conflicting_interpretations_of_pathogenicity	likely_benign|uncertain_significance|benign	2017-11-06|2015-03-10|2012-05-01|2004-02-20|2016-08-12|2016-01-22|2017-08-03|2017-08-17	2
BRCA2	c.3824T>C	p.(Ile1275Thr)	4052T>C	I1275T			1.1021570725	0.58017560077		0.639445	0.02			Combined LR is not <0.5 or >2	supporting in favour of pathogenicity	Absent																						missense_variant								Uncertain_significance	uncertain_significance	2017-02-09|2012-05-01|2004-02-20|2016-06-13
BRCA2	c.3863A>T	p.(Asn1288Ile)	4091A>T	N1288I			1.0246153856	1.0826397424		1.10929	0.02			Combined LR is not <0.5 or >2	supporting in favour of pathogenicity	Absent																						missense_variant								Uncertain_significance	uncertain_significance	2014-10-20|2001-10-29
BRCA2	c.3864_3866del	p.(Asn1288del)	4092del3	N1288del			1.0246153856	1.0826397424		1.10929	0.02			Combined LR is not <0.5 or >2	1 count - Not informative	1 count	1.20363e-05	European (Non-Finnish)	Y																			inframe_deletion								-	-	-	1
BRCA2	c.3865A>G	p.(Lys1289Glu)	4093A>G	K1289E			1.0246153856	0.24706629564		0.253148	0.02	0.00513973	Likely Benign	Multifac new calc		1 count	1.21646e-05	European (Non-Finnish)	Y																			missense_variant								Uncertain_significance	uncertain_significance	2016-03-03	1
BRCA2	c.3869G>T	p.(Cys1290Phe)	4097G>T	C1290F	1.0097					1.0097	0.02			Combined LR is not <0.5 or >2	supporting in favour of pathogenicity	Absent																						missense_variant								-	-	-
BRCA2	c.3900_3902del	p.(Met1300_Thr1301delinsIle)	4128del3	1300delMTinsI			1.0756788212	1.3436646962		1.44535	0.02			Combined LR is not <0.5 or >2	moderate in favour of benign	>0 & <0.0001	3.02042e-05	European (Non-Finnish)																				inframe_deletion								Uncertain_significance	uncertain_significance	2015-03-31|2016-01-12|2017-01-30	7
BRCA2	c.3904A>G	p.(Thr1302Ala)	4132A>G	T1302A			1.0498366885	3.4341563747		3.6053	0.02	0.068535	Uncertain	Multifac new calc	supporting in favour of pathogenicity	Absent																						missense_variant								Uncertain_significance	uncertain_significance	2017-02-20|2016-06-16
BRCA2	c.3910A>G	p.(Thr1304Ala)	4138A>G	T1304A			1.1855670103	0.59080574278		0.70044	0.02			Combined LR is not <0.5 or >2	moderate in favour of benign	>0 & <0.0001	5.75149e-05	European (Non-Finnish)																				missense_variant								Conflicting_interpretations_of_pathogenicity	benign|uncertain_significance|likely_benign	2009-02-02|2002-05-29|2017-07-12|2015-11-30|2013-08-22|2017-12-08|2014-07-04	6
BRCA2	c.-39-12_-39-10del		IVS1-12del3			1.06	1.4401677531	2.2553680455		3.44299	0.34	0.639466	Uncertain	Multifac new calc	supporting in favour of pathogenicity	Absent																						intron_variant	No aberration	None	Quiles	RTPCR	no aberration	26780556	N	-	-	-
BRCA2	c.-39-14C>T		IVS1-14C>T				1.0246153856	0.58017560077		0.594457	0.04			Combined LR is not <0.5 or >2	supporting in favour of pathogenicity	Absent																						intron_variant								Likely_benign	likely_benign	2012-04-20
BRCA2	c.-39-26G>A		IVS1-26G>A		0.9939069					0.993907	0.02			Combined LR is not <0.5 or >2	supporting in favour of pathogenicity	Absent																						intron_variant	No aberration	None	de Garibay	RTPCR	no aberration	24123850	Y	-	-	-
BRCA2	c.-39-36C>G		IVS1-36C>G		1.7036	1.06				1.80582	0.02			Combined LR is not <0.5 or >2	strong in favour of benign	≥0.0001 & <0.01	0.000324086	European (Non-Finnish)																				intron_variant			Houdayer	PAXgene	No result given	22505045	N	Likely_benign	likely_benign	2017-10-25	6
BRCA2	c.-39-5del		IVS1-5delT				1.1292870866	0.91771302873		1.03636	0.04			Combined LR is not <0.5 or >2	1 count - Not informative	1 count	9.92201e-06	European (Non-Finnish)	Y																			"splice_region_variant,intron_variant"	No aberration	None	Leman	NA	no aberration	29750258	NA	-	-	-	1
BRCA2	c.3962A>G	p.(Asp1321Gly)	4190A>G	D1321G			1.0246153856	0.35732889076		0.366125	0.02	0.00741652	Likely Benign	Multifac new calc		>0 & <0.0001	5.28005e-05	European (Non-Finnish)																				missense_variant								Uncertain_significance	uncertain_significance	2003-12-23|2015-02-25|2017-11-01|2017-05-10	5
BRCA2	c.3965A>C	p.(Asn1322Thr)	4193A>C	N1322T			1.0246153856	1.066689585		1.09295	0.02			Combined LR is not <0.5 or >2	supporting in favour of pathogenicity	Absent																						missense_variant								Uncertain_significance	uncertain_significance	2003-12-23|2016-10-17|2015-04-01
BRCA2	c.3966C>G	p.(Asn1322Lys)	4194C>G	N1322K			1.0756788212	0.34569478817		0.371857	0.02	0.00753175	Likely Benign	Multifac new calc		>0 & <0.0001	6.91276e-05	Latino																				missense_variant								Uncertain_significance	uncertain_significance	2009-04-21|2003-12-23|2017-03-16	2
BRCA2	c.3979G>A	p.(Ala1327Thr)	4207G>A	A1327T	0.8788	0.88				0.773344	0.02			Combined LR is not <0.5 or >2	supporting in favour of pathogenicity	Absent																						missense_variant								-	-	-
BRCA2	c.3del	p.(Met1?)	231delG	M1?			1.0246153856	1.6874829758		1.72902	0.96			Combined LR is not <0.5 or >2	supporting in favour of pathogenicity	Absent																						"frameshift_variant,start_lost"								Pathogenic	pathogenic	2012-01-26|2003-12-23|2015-10-02|2017-03-16
BRCA2	c.3G>A	p.(Met1?)	231G>A	M1?	67.621104457	2.1726289152	1.072			157.493	0.96	0.999736	Pathogenic	Multifac calc updated		Absent				Mesman																		start_lost	No aberration	None	Thomassen	RTPCR	no aberration	21769658	N	Pathogenic	pathogenic|not_provided	2016-11-03|2014-01-31|2009-07-17|0000-00-00|2016-06-04|2015-10-02|2017-01-20|2017-01-19
BRCA2	c.4024A>G	p.(Ser1342Gly)	4252A>G	S1342G			1.0246153856	0.76950494956		0.788447	0.02			Combined LR is not <0.5 or >2	supporting in favour of pathogenicity	Absent																						missense_variant								Uncertain_significance	uncertain_significance	2016-08-30|2015-06-03|2017-03-30
BRCA2	c.4054G>T	p.(Asp1352Tyr)	4282G>T	D1352Y	0.8659	1.07	1.2446517495	0.5594290789		0.645126	0.02			Combined LR is not <0.5 or >2	1 count - Not informative	1 count	1.00172e-05	European (Non-Finnish)	Y																			missense_variant								Conflicting_interpretations_of_pathogenicity	uncertain_significance|likely_benign	2006-02-03|2003-12-23|2016-07-20|2017-08-23|2017-08-28|2017-05-10	1
BRCA2	c.4088A>G	p.(Asn1363Ser)	4316A>G	N1363S			1.0246153856	0.87963793113		0.901291	0.02			Combined LR is not <0.5 or >2	moderate in favour of benign	>0 & <0.0001	5.90737e-05	Latino																				missense_variant								Uncertain_significance	uncertain_significance	2017-06-02|2017-06-09	2
BRCA2	c.4112A>G	p.(Gln1371Arg)	4340A>G	Q1371R			1.0246153856	0.7739222783		0.792973	0.02			Combined LR is not <0.5 or >2	supporting in favour of pathogenicity	Absent																						missense_variant								-	-	-
BRCA2	c.4120A>G	p.(Lys1374Glu)	4348A>G	K1374E			1.0246153856	1.2268073799		1.25701	0.02			Combined LR is not <0.5 or >2	supporting in favour of pathogenicity	Absent																						missense_variant								Uncertain_significance	uncertain_significance	2016-06-01|2014-12-09
BRCA2	c.4141_4143del	p.(Lys1381del)	4369del3	K1381del			1.1021570725	0.24706629564		0.272306	0.02	0.00552655	Likely Benign	Multifac new calc		Absent																						inframe_deletion								Uncertain_significance	uncertain_significance	2017-05-31|2014-05-28|2017-05-24
BRCA2	c.4146_4148del	p.(Glu1382del)	4374del3	E1382del	0.00045009003111	0.81	1.7074153774	0.11508182087		7.16358e-05	0.02	1.46195e-06	Benign	Multifac new calc		≥0.0001 & <0.01	0.00013948	South Asian																				inframe_deletion								-	-	-	20
BRCA2	c.4159T>A	p.(Leu1387Ile)	4387T>A	L1387I	0.184		1.0498366885	0.39973152851		0.0772161	0.02	0.00157336	Likely Benign	Multifac new calc		1 count	1.00827e-05	European (Non-Finnish)	Y																			missense_variant								Uncertain_significance	uncertain_significance	2012-05-01|2016-01-07|2017-04-08	1
BRCA2	c.4183G>T	p.(Ala1395Ser)	4411G>T	A1395S		1.07	1.0246153856	2.0294847967		2.225	0.02	0.0434359	Uncertain	Multifac new calc	supporting in favour of pathogenicity	Absent																						missense_variant								Uncertain_significance	uncertain_significance	2012-05-01|2016-03-10|2015-08-24|2015-09-20|2012-03-30|2017-02-21
BRCA2	c.4192G>C	p.(Ala1398Pro)	4421G>C	A1398P			1.0498366885	0.47813548428		0.501964	0.02			Combined LR is not <0.5 or >2	supporting in favour of pathogenicity	Absent																						missense_variant								-	-	-
BRCA2	c.425+33A>G		IVS4+33A>G			0.7832	1.14			0.892848	0.02			Combined LR is not <0.5 or >2	strong in favour of benign	≥0.0001 & <0.01	0.000739075	Latino																				intron_variant	No aberration	None	Houdayer; Thomassen	PAXgene LCL with puromycin ; RTPCR	no aberration ; no aberration	22505045; 21769658	N; N	Benign/Likely_benign	benign|likely_benign	2014-11-03|2014-10-09|0000-00-00	70
BRCA2	c.425G>A	p.(Ser142Asn)	653G>A	S142N	1.5539	0.89				1.38297	0.34			Combined LR is not <0.5 or >2	strong in favour of benign	≥0.0001 & <0.01	0.000263887	South Asian																				"missense_variant,splice_region_variant"								Conflicting_interpretations_of_pathogenicity	pathogenic|likely_pathogenic|uncertain_significance	2015-10-02|2017-05-26|2017-03-20	8
BRCA2	c.425G>T	p.(Ser142Ile)	653G>T	S142I	0.3187769	1.1236				0.358178	0.97	0.920516	Uncertain	Multifac new calc	supporting in favour of pathogenicity	Absent																						"missense_variant,splice_region_variant"	Complete exon 4 skipping, confirmed no variant in the full length band	Complete	Brandao	RTPCR	exon 4 deletion	21638052	Y	Likely_pathogenic	likely_pathogenic	2016-12-09|2017-05-18
BRCA2	c.426-12_426-8del		IVS4-12del5		0.2856	0.4761				0.135974	0.34	0.0654619	Uncertain	Multifac new calc	supporting in favour of pathogenicity	Absent																						"splice_region_variant,intron_variant"	Non-complete exon 5 skipping, not a major band by gel analysis	Partial	Sanz; Zhang; Whiley	RTPCR/minigene; RTPCR; RTPCR	exon 5 deletion; exon 5 deletion; exon 5 deletion	20215541; 19070627; 21394826	N; N; Y	Conflicting_interpretations_of_pathogenicity	uncertain_significance|likely_pathogenic	2018-05-21|2017-07-17|2015-09-21|2014-01-31|2004-02-20
BRCA2	c.426-12G>A		IVS4-12G>A				1.0498366885	0.37483706225		0.393518	0.34	0.168552	Uncertain	Multifac new calc	supporting in favour of pathogenicity	Absent																						intron_variant								Conflicting_interpretations_of_pathogenicity	uncertain_significance|likely_benign	2002-05-29|2016-11-08|2016-02-10
BRCA2	c.426-17G>T		IVS4-17G>T				1.0246153856	1.0429309864		1.0686	0.04			Combined LR is not <0.5 or >2	supporting in favour of pathogenicity	Absent																						intron_variant								Likely_benign	likely_benign	2015-11-02
BRCA2	c.426-22G>T		IVS4-22G>T				1.024			1.024	0.02			Combined LR is not <0.5 or >2	moderate in favour of benign	>0 & <0.0001	4.25923e-05	European (Non-Finnish)																				intron_variant	No aberration	NA	Thomassen	Minigene	no aberration	21769658	N	Likely_benign	likely_benign	2017-10-25	6
BRCA2	c.4271C>G	p.(Ser1424Cys)	4499C>G	S1424C			1.2752893241	0.020132308008		0.0256745	0.02	0.000523695	Benign	Multifac new calc		>0 & <0.0001	2.58131e-05	European (Non-Finnish)																				missense_variant								Uncertain_significance	uncertain_significance	2017-02-05|2004-02-20|2014-11-03|2016-07-21|2017-10-02|2017-06-05|2017-03-17	3
BRCA2	c.4301A>T	p.(Lys1434Ile)	4529A>T	K1434I	0.14745933246	0.4201844949	1.0498366885	1.9399297664		0.126189	0.02	0.00256866	Likely Benign	Multifac calc updated		>0 & <0.0001	1.9916e-05	European (Non-Finnish)		Mesman	No functional impact					Yes	83	124	3									missense_variant								Conflicting_interpretations_of_pathogenicity	uncertain_significance|likely_benign	2017-03-17|2015-10-09|2017-05-04|2016-11-22	2
BRCA2	c.4315G>A	p.(Ala1439Thr)	4543G>A	A1439T			1.075678775	1.0826397424		1.16457	0.02			Combined LR is not <0.5 or >2	1 count - Not informative	1 count	5.75043e-05	East Asian	Y																			missense_variant								Uncertain_significance	uncertain_significance	2001-02-16|2016-09-27|2015-02-25|2017-05-31	1
BRCA2	c.4318A>G	p.(Lys1440Glu)	4546A>G	K1440E			1.0246153856	0.50802691503		0.520532	0.02			Combined LR is not <0.5 or >2	moderate in favour of benign	>0 & <0.0001	7.08215e-05	African																				missense_variant								Uncertain_significance	uncertain_significance	2004-02-20|2016-04-08	2
BRCA2	c.433_435del	p.(Val145del)	661del3	V145del			1.3066810542	4.0614731464		5.30705	0.02	0.097723	Uncertain	Multifac new calc	moderate in favour of benign	>0 & <0.0001	3.39489e-05	European (Non-Finnish)																				inframe_deletion	No aberration	None	Houdayer	PAXgene	no aberration	22505045	N	-	-	-	4
BRCA2	c.4334A>T	p.(Lys1445Ile)	4562A>T	K1445I			1.0246153856	0.20273092035		0.207721	0.02	0.00422131	Likely Benign	Multifac new calc		Absent																						missense_variant								-	-	-
BRCA2	c.4337T>C	p.(Ile1446Thr)	4565T>C	I1446T	1.8331	1.06				1.94309	0.02			Combined LR is not <0.5 or >2	supporting in favour of pathogenicity	Absent																						missense_variant								-	-	-
BRCA2	c.4351G>A	p.(Asp1451Asn)	4579G>A	D1451N			1.0498366885	1.0826397424		1.13659	0.02			Combined LR is not <0.5 or >2	supporting in favour of pathogenicity	Absent																						missense_variant								-	-	-
BRCA2	c.4357A>G	p.(Lys1453Glu)	4585A>G	K1453E			1.1021570725	0.9592131784		1.0572	0.02			Combined LR is not <0.5 or >2	moderate in favour of benign	>0 & <0.0001	2.00072e-05	European (Non-Finnish)																				missense_variant								Uncertain_significance	uncertain_significance	2006-12-11|2017-01-03|2016-04-04|2016-10-10|2016-04-18	2
BRCA2	c.4372C>T	p.(His1458Tyr)	4600C>T	H1458Y			1.0246153856	1.5382178372		1.57608	0.02			Combined LR is not <0.5 or >2	strong in favour of benign	≥0.0001 & <0.01	0.000365994	East Asian																				missense_variant								Uncertain_significance	uncertain_significance	2017-01-20|2010-03-18|2003-12-23|2015-01-12|2017-01-12|2016-06-20	7
BRCA2	c.4376A>G	p.(Asn1459Ser)	4604A>G	N1459S		0.37				0.37	0.02	0.00749443	Likely Benign	Multifac new calc		≥0.0001 & <0.01	0.000626632	East Asian																				missense_variant								Uncertain_significance	uncertain_significance	2009-12-02|2010-09-18|2015-12-10|2017-03-07|2016-06-10|2015-11-01|2017-06-21	12
BRCA2	c.437T>C	p.(Leu146Pro)	665T>C	L146P			1.0246153856	0.43480415296		0.445507	0.02	0.00901006	Likely Benign	Multifac new calc		1 count	2.92654e-05	Latino	Y																			missense_variant								Uncertain_significance	uncertain_significance	2016-06-28	1
BRCA2	c.4403C>G	p.(Ser1468Cys)	4631C>G	S1468C		1.07	1.0246153856	0.71360017434		0.782347	0.02			Combined LR is not <0.5 or >2	supporting in favour of pathogenicity	Absent																						missense_variant								Uncertain_significance	uncertain_significance	2016-08-19
BRCA2	c.440A>G	p.(Gln147Arg)	668A>G	Q147R	1.2789	1.1449	0.11380923311	0.17728437425		0.0295428	0.02	0.000602552	Benign	Multifac calc updated		≥0.0001 & <0.01	0.00348052	East Asian																				missense_variant	No aberration	None	Whiley	RTPCR	no aberration	24212087	N	Conflicting_interpretations_of_pathogenicity	benign|likely_benign|uncertain_significance|not_provided	2017-07-24|2016-06-14|2009-02-19|2002-05-29|2014-08-09|2013-09-19|2014-06-11|2015-07-07|2017-04-18|2013-04-04|2017-02-22|2014-11-19|2015-04-07	69
BRCA2	c.440A>T	p.(Gln147Leu)	668A>T	Q147L	0.5353	1.06	1.0756788212	0.76950494956		0.469675	0.02	0.00949419	Likely Benign	Multifac new calc		>0 & <0.0001	1.95114e-05	European (Non-Finnish)																				missense_variant								Uncertain_significance	uncertain_significance	2012-05-01|2016-11-10|2017-08-07|2016-12-17|2016-11-28	2
BRCA2	c.4417A>G	p.(Asn1473Asp)	4645A>G	N1473D			1.0246153856	0.54176706553		0.555103	0.02			Combined LR is not <0.5 or >2	supporting in favour of pathogenicity	Absent																						missense_variant								Uncertain_significance	uncertain_significance	2004-02-20|2015-05-27
BRCA2	c.442T>C	p.(Cys148Arg)	670T>C	C148R		1.8939	1.0498366885	1.1463415621		2.27925	0.02	0.0444479	Uncertain	Multifac new calc	moderate in favour of benign	>0 & <0.0001	2.92654e-05	European (Non-Finnish)																				missense_variant								Conflicting_interpretations_of_pathogenicity	uncertain_significance|likely_benign	2016-08-03|2008-03-25|2004-02-20|2015-08-30|2017-10-24|2016-11-21	4
BRCA2	c.4436G>C	p.(Ser1479Thr)	4664G>C	S1479T			1.4401677531	0.40249260456		0.579657	0.02			Combined LR is not <0.5 or >2	moderate in favour of benign	>0 & <0.0001	1.96052e-05	European (Non-Finnish)																				missense_variant								Conflicting_interpretations_of_pathogenicity	likely_benign|uncertain_significance	2018-01-16|2004-02-20|2014-10-30|2016-10-05|2016-09-09|2017-06-06|2015-03-27|2017-06-16	2
BRCA2	c.4483G>A	p.(Val1495Ile)	4711G>A	V1495I			1.1021570725	0.17033622954		0.187737	0.02	0.00381675	Likely Benign	Multifac new calc		1 count	9.79566e-06	European (Non-Finnish)	Y																			missense_variant								Uncertain_significance	uncertain_significance	2000-06-12|2015-06-28|2017-04-18	1
BRCA2	c.4513A>G	p.(Thr1505Ala)	4741A>G	T1505A			1.1570849263	0.66301338407		0.767163	0.02			Combined LR is not <0.5 or >2	1 count - Not informative	1 count	9.80354e-06	European (Non-Finnish)	Y																			missense_variant								Uncertain_significance	uncertain_significance	2003-12-23|2016-08-30|2017-03-06|2017-05-11	1
BRCA2	c.4531G>A	p.(Glu1511Lys)	4759G>A	E1511K			1.1855670103	0.51612313396		0.611899	0.02			Combined LR is not <0.5 or >2	strong in favour of benign	≥0.0001 & <0.01	0.000196825	South Asian																				missense_variant								Uncertain_significance	uncertain_significance	2014-02-03|2017-09-25|2016-01-07|2016-12-11|2016-04-14|2016-06-27	8
BRCA2	c.4534C>T	p.(Arg1512Cys)	4762C>T	R1512C			1.1021570725	0.5317789405		0.586104	0.02			Combined LR is not <0.5 or >2	moderate in favour of benign	>0 & <0.0001	6.56168e-05	South Asian																				missense_variant								Uncertain_significance	uncertain_significance	2016-06-01|2002-05-29|2016-01-07	4
BRCA2	c.4535G>A	p.(Arg1512His)	4763G>A	R1512H		1.07	1.0756788212	0.8854866963		1.01917	0.02			Combined LR is not <0.5 or >2	1 count - Not informative	1 count	3.27998e-05	South Asian	Y																			missense_variant								Uncertain_significance	uncertain_significance|not_provided	2017-03-02|2002-05-29|2016-01-29|2016-10-25|2012-06-26|0000-00-00	1
BRCA2	c.4547T>A	p.(Ile1516Asn)	4775T>A	I1516N			1.0246153856	2.0650072831		2.11584	0.02	0.041393	Uncertain	Multifac new calc	supporting in favour of pathogenicity	Absent																						missense_variant								Uncertain_significance	uncertain_significance	2001-03-30
BRCA2	c.4558A>G	p.(Thr1520Ala)	4786A>G	T1520A			1.0246153856	0.47813548428		0.489905	0.02	0.00989909	Likely Benign	Multifac new calc		Absent																						missense_variant								Uncertain_significance	uncertain_significance	2003-12-23|2016-11-17
BRCA2	c.455C>A	p.(Thr152Lys)	683C>A	T152K			1.0246153856	2.6505832738		2.71583	0.02	0.0525145	Uncertain	Multifac new calc	supporting in favour of pathogenicity	Absent																						missense_variant	Impacts splicing	NA	Sanz	RTPCR/minigene	Partial exon 5 deletion	20215541	N	Conflicting_interpretations_of_pathogenicity	uncertain_significance|likely_benign	2017-10-24|2002-05-29|2011-02-28|2016-09-20|2015-07-07|2017-07-21|2016-04-18
BRCA2	c.4599A>C	p.(Lys1533Asn)	4827A>C	K1533N			1.1292870866	1.4912167936		1.68401	0.02			Combined LR is not <0.5 or >2	strong in favour of benign	≥0.0001 & <0.01	0.0012987	East Asian																				missense_variant								Conflicting_interpretations_of_pathogenicity	likely_benign|uncertain_significance	2017-06-26|2012-04-20|2002-06-20|2016-01-06|2015-11-05|2018-02-08|2015-06-24|2017-03-31|0000-00-00	25
BRCA2	c.4624G>A	p.(Val1542Met)	4852G>A	V1542M			1.1021570725	0.97552661523		1.07518	0.02			Combined LR is not <0.5 or >2	supporting in favour of pathogenicity	Absent																						missense_variant								Uncertain_significance	uncertain_significance	2016-07-19|2017-03-21|2017-08-03
BRCA2	c.4648G>C	p.(Glu1550Gln)	4876G>C	E1550Q			1.0498366885	1.0155807371		1.06619	0.02			Combined LR is not <0.5 or >2	1 count - Not informative	1 count	9.76143e-06	European (Non-Finnish)	Y																			missense_variant								Uncertain_significance	uncertain_significance	2016-04-21|2017-04-20	1
BRCA2	c.464G>T	p.(Arg155Ile)	692G>T	R155I	1.899					1.899	0.02			Combined LR is not <0.5 or >2	1 count - Not informative	1 count	9.75248e-06	European (Non-Finnish)	Y																			missense_variant								Uncertain_significance	uncertain_significance	2017-03-20	1
BRCA2	c.4655G>T	p.(Gly1552Val)	4883G>T	G1552V			1.0756788212	0.47272735492		0.508503	0.02			Combined LR is not <0.5 or >2	supporting in favour of pathogenicity	Absent																						missense_variant								Uncertain_significance	uncertain_significance	2004-02-20|2017-04-07
BRCA2	c.4658C>T	p.(Thr1553Ile)	4886C>T	T1553I			1.0246153856	1.1463415621		1.17456	0.02			Combined LR is not <0.5 or >2	1 count - Not informative	1 count	9.75457e-06	European (Non-Finnish)	Y																			missense_variant								Uncertain_significance	uncertain_significance	0000-00-00	1
BRCA2	c.4670C>G	p.(Thr1557Ser)	4898C>G	T1557S			1.2147502125	0.71780383276		0.871952	0.02			Combined LR is not <0.5 or >2	moderate in favour of benign	>0 & <0.0001	5.70776e-05	Latino																				missense_variant								Conflicting_interpretations_of_pathogenicity	benign|uncertain_significance|likely_benign	2012-05-01|2002-05-29|2017-08-15|2015-05-14|2012-07-05|2017-11-07|2014-04-17|2016-03-31	7
BRCA2	c.467A>G	p.(Asp156Gly)	695A>G	D156G	0.29519997561		1.6263628601	1.1463415621		0.550361	0.02			Combined LR is not <0.5 or >2	strong in favour of benign	≥0.0001 & <0.01	0.000595339	African																				missense_variant	In-frame skipping of 9nt from exon 5 (3' end, cryptic donor). 3S in Houdayer, assume no full-length detected from variant allele.	Partial	Houdayer; Sanz	LCL with puromycin ; RTPCR/minigene	9bp of exon 5 deleted; 9bp of exon 5 deleted	22505045; 20215541	Y; N	Conflicting_interpretations_of_pathogenicity	likely_benign|uncertain_significance	2017-09-13|2014-01-31|2017-04-20|2016-09-23|2007-07-09|2002-05-29|2014-10-30|2017-05-05|2017-06-27|2016-04-25|2017-07-14	24
BRCA2	c.4696A>G	p.(Thr1566Ala)	4924A>G	T1566A			1.0246153856	0.77632280179		0.795432	0.02			Combined LR is not <0.5 or >2	supporting in favour of pathogenicity	Absent																						missense_variant								Uncertain_significance	uncertain_significance	2017-02-16|2017-10-12
BRCA2	c.4703A>G	p.(Lys1568Arg)	4931A>G	K1568R			1.0246153856	0.90774345791		0.930088	0.64			Combined LR is not <0.5 or >2	moderate in favour of benign	>0 & <0.0001	1.94981e-05	European (Non-Finnish)																				missense_variant								Uncertain_significance	uncertain_significance	2004-02-20|2015-09-28|2017-03-29	2
BRCA2	c.4718G>A	p.(Cys1573Tyr)	4946G>A	C1573Y			1.1021570725	0.10894739292		0.120077	0.02	0.00244456	Likely Benign	Multifac new calc		>0 & <0.0001	1.94977e-05	European (Non-Finnish)																				missense_variant								Conflicting_interpretations_of_pathogenicity	likely_benign|benign|uncertain_significance	2016-05-23|2012-03-12|0000-00-00|2015-10-04|2015-03-11|2016-06-14	2
BRCA2	c.473C>T	p.(Ser158Leu)	701C>T	S158L			1.2752893241	1.7661626864		2.25237	0.34	0.537104	Uncertain	Multifac new calc	supporting in favour of pathogenicity	Absent																						"missense_variant,splice_region_variant"	Impacts splicing	NA	Sanz	RTPCR/minigene	exon 5 deletion	20215541	N	Uncertain_significance	uncertain_significance	2012-05-01|2002-05-29|2017-02-13
BRCA2	c.4741G>A	p.(Glu1581Lys)	4969G>A	E1581K			1.0498366885	0.8458042607		0.887956	0.02			Combined LR is not <0.5 or >2	moderate in favour of benign	>0 & <0.0001	1.69549e-05	European (Non-Finnish)																				missense_variant								Uncertain_significance	uncertain_significance	2008-08-12|2016-04-21|2016-03-19|2016-12-16	3
BRCA2	c.475+1G>T		IVS5+1G>T		1.8997		1.2147502125	9.1892831033		21.2058	0.97	0.998544	Pathogenic	Multifac new calc		Absent																						splice_donor_variant								Pathogenic/Likely_pathogenic	likely_pathogenic|pathogenic	2015-04-16|2016-08-22|2004-02-20|2015-10-02|2017-01-16|2017-01-03|2016-08-23|2017-02-28
BRCA2	c.475+4del		IVS5+4delT				1.0756788212	6.3939425274		6.87783	0.34	0.779887	Uncertain	Multifac new calc	supporting in favour of pathogenicity	Absent																						"splice_region_variant,intron_variant"								Conflicting_interpretations_of_pathogenicity	likely_pathogenic|uncertain_significance	2011-10-18|2003-12-23|2016-04-07|2017-09-11|2016-05-25
BRCA2	c.476-1G>A		IVS5-1G>A		1.2313		1.0246153856	2.1812970309		2.75194	0.97	0.988886	Likely Pathogenic	Multifac new calc		Absent																						splice_acceptor_variant								Pathogenic	pathogenic	2009-07-22
BRCA2	c.476-3C>T		IVS5-3C>T				1.0756788212	0.80160196864		0.862266	0.04			Combined LR is not <0.5 or >2	1 count - Not informative	1 count	6.52912e-05	European (Non-Finnish)	Y																			"splice_region_variant,intron_variant"								Conflicting_interpretations_of_pathogenicity	uncertain_significance|likely_benign	2011-12-02|2017-04-26|2017-11-20|2017-01-11	1
BRCA2	c.476-8A>C		IVS5-8A>C				1.0246153856	0.46719873936		0.478699	0.04	0.0195557	Likely Benign	Multifac new calc		Absent																						"splice_region_variant,intron_variant"								-	-	-
BRCA2	c.476-9del		IVS5-9delT				1.0498366885	2.5575461151		2.68501	0.04	0.100619	Uncertain	Multifac new calc	supporting in favour of pathogenicity	Absent																						intron_variant								-	-	-
BRCA2	c.476-9dup		IVS5-9insT				1.0498366885	2.5111534764		2.6363	0.04	0.098974	Uncertain	Multifac new calc	moderate in favour of benign	>0 & <0.0001	8.56067e-05	Latino																				intron_variant	No aberration	None	Houdayer	PAXgene	no aberration	22505045	Y	-	-	-	10
BRCA2	c.4779A>C	p.(Glu1593Asp)	5007A>C	E1593D			1.1570849263	0.352782342		0.408199	0.02	0.00826177	Likely Benign	Multifac new calc		≥0.0001 & <0.01	0.00298263	South Asian																				missense_variant								Conflicting_interpretations_of_pathogenicity	variant_of_unknown_significance|benign|uncertain_significance|not_provided|likely_benign	2012-07-13|2017-05-10|2002-05-29|2010-09-13|2013-09-19|2017-12-19|2014-02-10|2014-11-19	92
BRCA2	c.4801_4803del	p.(Asp1601del)	5029del3	D1601del			1.0246153856	1.0544424617		1.0804	0.02			Combined LR is not <0.5 or >2	supporting in favour of pathogenicity	Absent																						inframe_deletion								-	-	-
BRCA2	c.4828G>A	p.(Val1610Met)	5056G>A	V1610M	1.9957	0.72	1.5872910883	0.080028115092		0.182527	0.02	0.00371121	Likely Benign	Multifac new calc		≥0.0001 & <0.01	0.000215214	European (Non-Finnish)																				missense_variant	No aberration	None	Jarhelle	PCR / sanger sequencing	no aberration	27495310	N	Conflicting_interpretations_of_pathogenicity	benign|uncertain_significance|likely_benign	2009-08-31|2004-02-20|2016-05-01|2017-06-04|2018-02-21|2014-01-22|2015-07-24|2017-07-17	22
BRCA2	c.483T>G	p.(Cys161Trp)	711T>G	C161W		1.06				1.06	0.3			Combined LR is not <0.5 or >2	supporting in favour of pathogenicity	Absent																						missense_variant								not_provided	not_provided	0000-00-00
BRCA2	c.4840A>G	p.(Lys1614Glu)	5068A>G	K1614E			1.0246153856	2.699677429		2.76613	0.02	0.0534352	Uncertain	Multifac new calc	1 count - Not informative	1 count	9.7832e-06	European (Non-Finnish)	Y																			missense_variant								Uncertain_significance	uncertain_significance	2003-01-24|2016-08-10	1
BRCA2	c.4849A>C	p.(Ser1617Arg)	5077A>C	S1617R	0.6773		1.0246153856	0.39973152851		0.277402	0.02	0.00562941	Likely Benign	Multifac new calc		Absent																						missense_variant								Uncertain_significance	uncertain_significance	2004-02-20|2014-09-15|2017-10-02
BRCA2	c.4850G>A	p.(Ser1617Asn)	5078G>A	S1617N			1.0756788212	1.021628994		1.09894	0.02			Combined LR is not <0.5 or >2	moderate in favour of benign	>0 & <0.0001	2.93508e-05	European (Non-Finnish)																				missense_variant								Conflicting_interpretations_of_pathogenicity	likely_benign|uncertain_significance	2010-10-04|2014-11-04|2015-11-03|2014-01-31	3
BRCA2	c.4856A>G	p.(Asn1619Ser)	5084A>G	N1619S			1.0246153856	0.47272735492		0.484364	0.02	0.00978822	Likely Benign	Multifac new calc		Absent																						missense_variant								Uncertain_significance	uncertain_significance	0000-00-00
BRCA2	c.4861T>G	p.(Cys1621Gly)	5089T>G	C1621G			1.0246153856	0.37483706225		0.384064	0.02	0.00777708	Likely Benign	Multifac new calc		Absent																						missense_variant								Uncertain_significance	uncertain_significance	2016-05-03|2016-07-05
BRCA2	c.4874A>G	p.(Glu1625Gly)	5102A>G	E1625G			1.0246153856	0.44932596486		0.460386	0.02	0.00930818	Likely Benign	Multifac new calc		Absent																						missense_variant								-	-	-
BRCA2	c.4891A>C	p.(Lys1631Gln)	5119A>C	K1631Q			1.0246153856	2.9010875314		2.9725	0.02	0.0571937	Uncertain	Multifac new calc	supporting in favour of pathogenicity	Absent																						missense_variant								Uncertain_significance	uncertain_significance	2016-02-22
BRCA2	c.4894A>C	p.(Ser1632Arg)	5122A>C	S1632R			1.0246153856	0.90167149704		0.923866	0.02			Combined LR is not <0.5 or >2	supporting in favour of pathogenicity	Absent																						missense_variant								Uncertain_significance	uncertain_significance	2001-10-29|2016-11-11|2017-09-18|2016-12-15|2017-03-07
BRCA2	c.4901T>C	p.(Phe1634Ser)	5129T>C	F1634S			1.0756788212	0.4055475603		0.436239	0.02	0.00882427	Likely Benign	Multifac new calc		>0 & <0.0001	3.41047e-05	European (Non-Finnish)																				missense_variant								Uncertain_significance	uncertain_significance	2002-05-29|2015-12-31|2016-09-18	4
BRCA2	c.4915G>A	p.(Val1639Ile)	5143G>A	V1639I			1.4756180788	0.099617545838		0.146997	0.02	0.00299098	Likely Benign	Multifac new calc		>0 & <0.0001	4.31481e-05	African																				missense_variant								Conflicting_interpretations_of_pathogenicity	benign|uncertain_significance|likely_benign	2009-11-11|2002-05-29|2015-12-30|2017-07-19|2014-11-19|2015-07-28|2015-11-01|2017-08-29|2017-02-15	6
BRCA2	c.4927G>A	p.(Val1643Ile)	5155G>A	V1643I	0.7724	1.06				0.818744	0.02			Combined LR is not <0.5 or >2	moderate in favour of benign	>0 & <0.0001	3.0525e-05	Latino																				missense_variant								Conflicting_interpretations_of_pathogenicity	likely_benign|uncertain_significance	2017-08-28|2017-04-12	2
BRCA2	c.4928T>C	p.(Val1643Ala)	5156T>C	V1643A	8.5740176624	0.7383	1.2446517495	0.19255327305		1.51711	0.02			Combined LR is not <0.5 or >2	strong in favour of benign	≥0.0001 & <0.01	0.00010442	South Asian																				missense_variant								Conflicting_interpretations_of_pathogenicity	likely_benign|uncertain_significance|benign	2017-05-28|2016-04-14|2012-05-01|2004-02-20|2016-04-21|2017-10-17|2017-01-03|2015-10-13|2016-08-31	6
BRCA2	c.4933_4935del	p.(Lys1645del)	5161del3	K1645del			1.0246153856	1.0941509762		1.12108	0.02			Combined LR is not <0.5 or >2	1 count - Not informative	1 count	3.06654e-05	Latino	Y																			inframe_deletion								-	-	-	1
BRCA2	c.4975T>G	p.(Ser1659Ala)	5203T>G	S1659A			1.0246153856	0.98528203294		1.00954	0.02			Combined LR is not <0.5 or >2	supporting in favour of pathogenicity	Absent																						missense_variant								Uncertain_significance	uncertain_significance	2011-08-31|2015-10-23|2017-07-27|2017-08-02
BRCA2	c.4987G>C	p.(Val1663Leu)	5215G>Y	V1663L			1.1021570725	0.37483706225		0.413129	0.02	0.00836072	Likely Benign	Multifac new calc		Absent																						missense_variant								Conflicting_interpretations_of_pathogenicity	uncertain_significance|likely_benign	2017-01-19|2015-06-25|2015-01-28|2017-06-14
BRCA2	c.5003C>G	p.(Ala1668Gly)	5231C>G	A1668G			1.0246153856	2.0650072831		2.11584	0.02	0.041393	Uncertain	Multifac new calc	supporting in favour of pathogenicity	Absent																						missense_variant								Uncertain_significance	uncertain_significance	2004-02-20
BRCA2	c.5017A>T	p.(Thr1673Ser)	5245A>T	T1673S			1.0498366885	2.6250128155		2.75583	0.02	0.0532468	Uncertain	Multifac new calc	1 count - Not informative	1 count	7.17978e-05	African	Y																			missense_variant								-	-	-	1
BRCA2	c.5020A>G	p.(Ser1674Gly)	5248A>G	S1674G			1.2752893241	0.2316194372		0.295382	0.02	0.00599208	Likely Benign	Multifac new calc		≥0.0001 & <0.01	0.00048578	African																				missense_variant								Conflicting_interpretations_of_pathogenicity	uncertain_significance|benign	2017-07-12|2002-05-29|2016-02-12|2015-06-10|2017-03-09|2017-06-14|2017-01-02	15
BRCA2	c.502C>G	p.(Pro168Ala)	730C>G	P168A			1.0246153856	0.49198112772		0.504091	0.02			Combined LR is not <0.5 or >2	supporting in favour of pathogenicity	Absent																						missense_variant								Uncertain_significance	uncertain_significance	2004-02-20|2016-08-05
BRCA2	c.5051C>G	p.(Thr1684Ser)	5279C>G	T1684S			1.0498366885	0.98334016962		1.03235	0.02			Combined LR is not <0.5 or >2	moderate in favour of benign	>0 & <0.0001	4.05597e-05	European (Non-Finnish)																				missense_variant								Uncertain_significance	uncertain_significance	2003-12-23|2014-01-31	5
BRCA2	c.5053T>G	p.(Ser1685Ala)	5281T>G	S1685A			1.0246153856	0.54176706553		0.555103	0.02			Combined LR is not <0.5 or >2	supporting in favour of pathogenicity	Absent																						missense_variant								-	-	-
BRCA2	c.506A>G	p.(Lys169Arg)	734A>G	K169R		1.07	0.091438620495	0.96315784545		0.0942347	0.3	0.0388186	Likely Benign	Multifac new calc		≥0.0001 & <0.01	0.00013555	European (Non-Finnish)																				missense_variant	No aberration	None	Houdayer	PAXgene	no aberration	22505045	N	Conflicting_interpretations_of_pathogenicity	benign|uncertain_significance|likely_benign	2007-04-03|2002-05-29|2016-04-21|2015-11-17|2017-07-25|2017-11-06|2015-01-19|2017-06-07|2015-06-10	17
BRCA2	c.5095G>A	p.(Asp1699Asn)	5323G>A	D1699N			1.1570849263	2.1456068702		2.48265	0.02	0.048223	Uncertain	Multifac new calc	strong in favour of benign	≥0.0001 & <0.01	0.00380392	South Asian																				missense_variant								Conflicting_interpretations_of_pathogenicity	likely_benign|uncertain_significance|benign	2012-03-05|2001-02-16|2017-06-07|2015-11-17|2017-08-18|2016-09-23|2016-03-21	100
BRCA2	c.5098G>A	p.(Gly1700Ser)	5326G>A	G1700S			1.0756788212	0.92188674833		0.991654	0.02			Combined LR is not <0.5 or >2	supporting in favour of pathogenicity	Absent																						missense_variant								Uncertain_significance	uncertain_significance	2016-10-16|2004-02-20|2016-09-16|2015-03-10
BRCA2	c.5107G>C	p.(Glu1703Gln)	5335G>C	E1703Q			1.0246153856	0.93059623148		0.953503	0.02			Combined LR is not <0.5 or >2	supporting in favour of pathogenicity	Absent																						missense_variant								Uncertain_significance	uncertain_significance	2003-12-23
BRCA2	c.5113A>G	p.(Ile1705Val)	5341A>G	I1705V			1.1292870866	4.5907545089		5.18428	0.02	0.0956787	Uncertain	Multifac new calc	moderate in favour of benign	>0 & <0.0001	7.12847e-05	European (Non-Finnish)																				missense_variant								Uncertain_significance	uncertain_significance	2010-08-30|2002-06-20|2017-01-05|2016-03-17	12
BRCA2	c.5117A>C	p.(Asn1706Thr)	5345A>C	N1706T			1.0246153856	0.47813548428		0.489905	0.02	0.00989909	Likely Benign	Multifac new calc		1 count	1.03548e-05	European (Non-Finnish)	Y																			missense_variant								Conflicting_interpretations_of_pathogenicity	uncertain_significance|likely_benign	2017-06-01|2017-08-03|0000-00-00|2015-09-21	1
BRCA2	c.5119A>G	p.(Thr1707Ala)	5347A>G	T1707A			1.0246153856	2.046231844		2.0966	0.02	0.0410321	Uncertain	Multifac new calc	supporting in favour of pathogenicity	Absent																						missense_variant								Uncertain_significance	uncertain_significance	2004-02-20
BRCA2	c.516+10C>T		IVS6+10C>T				1.0246153856	2.2419114335		2.2971	0.02	0.0447803	Uncertain	Multifac new calc	supporting in favour of pathogenicity	Absent																						intron_variant								Conflicting_interpretations_of_pathogenicity	uncertain_significance|likely_benign	2003-12-23|2017-12-04
BRCA2	c.516+14C>T		IVS6+14C>T		0.6953	1.1236				0.781239	0.02			Combined LR is not <0.5 or >2	strong in favour of benign	≥0.0001 & <0.01	0.00222654	Latino																				intron_variant	No aberration	None	Houdayer; Bonnet; de Garibay; Menendez; Rodríguez-Balada	PAXgene, Minigene ; RTPCR/minigene; RTPCR; RTPCR; cDNA Sequencing	no aberration ; no aberration; no aberration; no aberration; no aberration	22505045; 18424508; 24123850; 21735045; 27886673	N; N; Y; N; N	Benign	benign	2017-08-10|2016-06-20|2014-01-27|2014-12-04|2015-09-01|2017-02-23|2015-04-25	93
BRCA2	c.516+18T>C		IVS6+18T>C				1.024			1.024	0.02			Combined LR is not <0.5 or >2	strong in favour of benign	≥0.0001 & <0.01	0.00363939	East Asian																				intron_variant	No aberration	NA	Thomassen	Minigene	no aberration	21769658	N	Conflicting_interpretations_of_pathogenicity	benign|uncertain_significance	2017-06-28|2015-07-06|1998-11-30|2014-08-16|2015-11-17	74
BRCA2	c.516+1G>T		IVS6+1G>T		0.27034009335	0.49000196				0.132467	0.97	0.810717	Uncertain	Multifac calc updated	supporting in favour of pathogenicity	Absent																						splice_donor_variant	Impacts splicing	NA	Whiley	RTPCR	exon 6 deletion; exon 7 & 39bp of exon 6 deletion; exon 5&6 deletion - Check	21394826	N	Pathogenic	pathogenic|pathogenic|pathogenic|pathogenic	2015-10-02|0000-00-00|2017-07-28|2015-09-21
BRCA2	c.516+7A>G		IVS6+7A>G				1.0246153856	11.866768651		12.1589	0.02	0.198808	Uncertain	Multifac new calc	supporting in favour of pathogenicity	Absent																						"splice_region_variant,intron_variant"								Uncertain_significance	uncertain_significance	2002-06-20
BRCA2	c.5167A>G	p.(Thr1723Ala)	5395A>G	T1723A	0.1162					0.1162	0.02	0.00236582	Likely Benign	Multifac new calc		≥0.0001 & <0.01	0.000106655	South Asian																				missense_variant								Uncertain_significance	uncertain_significance	2016-08-16|2004-02-20|2014-12-31|2017-04-19	5
BRCA2	c.516G>A	p.(=)	744G>A	K172K			1.0498366885	0.87963793113		0.923476	0.34			Combined LR is not <0.5 or >2	supporting in favour of pathogenicity	Absent																						"splice_region_variant,synonymous_variant"	Exon 6 and exon 5/6 skipping. Full length band corresponded to WT allele in patient mRNA, minigene was concordant (no full length produced in variant minigene).	Complete	Hansen	RTPCR	exon 6 deletion; exon5&6 deletion	19267246	Y	Conflicting_interpretations_of_pathogenicity	uncertain_significance|pathogenic	2016-11-08|2001-10-29|2015-10-02
BRCA2	c.516G>T	p.(Lys172Asn)	744G>T	K172N			1.0498366885	1.6626219146		1.74548	0.97			Combined LR is not <0.5 or >2	supporting in favour of pathogenicity	Absent																						"missense_variant,splice_region_variant"								Uncertain_significance	uncertain_significance	2016-07-01
BRCA2	c.5170A>G	p.(Ile1724Val)	5398A>G	I1724V			1.3718017167	0.51372482476		0.704729	0.02			Combined LR is not <0.5 or >2	strong in favour of benign	≥0.0001 & <0.01	0.000565906	African																				missense_variant								Conflicting_interpretations_of_pathogenicity	benign|uncertain_significance|likely_benign	2012-05-01|2003-12-23|2015-10-24|2017-12-04|2017-03-24|2017-07-16|2015-08-06|2017-03-13	13
BRCA2	c.517-11T>C		IVS6-11T>C				1.1292870866	0.24489526524		0.276557	0.04	0.0113919	Likely Benign	Multifac new calc		>0 & <0.0001	5.70158e-05	Latino																				intron_variant								Conflicting_interpretations_of_pathogenicity	likely_benign|uncertain_significance|benign	2017-04-07|2004-02-20|2012-08-16|2016-07-27|2017-02-10|2016-04-18|2018-02-07	5
BRCA2	c.517-16T>C		IVS6-16T>C				1.0246153856	0.82395987722		0.844242	0.04			Combined LR is not <0.5 or >2	supporting in favour of pathogenicity	Absent																						intron_variant								Conflicting_interpretations_of_pathogenicity	likely_benign|uncertain_significance	2017-02-15|2003-12-23|2016-02-17
BRCA2	c.5171T>C	p.(Ile1724Thr)	5399T>C	I1724T			1.1570849263	0.35416069074		0.409794	0.02	0.00829378	Likely Benign	Multifac new calc		Absent																						missense_variant								Conflicting_interpretations_of_pathogenicity	uncertain_significance|likely_benign	2015-08-26|2017-01-30|2012-03-15|2002-05-29|2016-06-04|2016-02-19|2015-11-05
BRCA2	c.517-2A>G		IVS6-2A>G		3.4966063406	3.8210673785	1.2752893241	3.1152350116		53.08	0.97	0.999418	Pathogenic	Multifac new calc		Absent																						splice_acceptor_variant	Impacts splicing	NA	Houdayer	PAXgene	Exon 7 deletion	22505045	N	Pathogenic/Likely_pathogenic	pathogenic|likely_pathogenic	2016-12-15|2014-01-31|0000-00-00|2017-03-07|2016-11-17|2011-01-06|2004-02-20|2015-10-02|2017-01-20|2017-05-01|2016-08-24|2015-11-25
BRCA2	c.5186A>G	p.(Lys1729Arg)	5414A>G	K1729R			1.0246153856	0.23086131561		0.236544	0.02	0.00480424	Likely Benign	Multifac new calc		Absent																						missense_variant								-	-	-
BRCA2	c.5191C>A	p.(His1731Asn)	5419C>A	H1731N			1.0498366885	1.5445710473		1.62155	0.02			Combined LR is not <0.5 or >2	moderate in favour of benign	>0 & <0.0001	4.98405e-05	European (Non-Finnish)																				missense_variant								Conflicting_interpretations_of_pathogenicity	likely_benign|uncertain_significance	2018-02-14|2012-06-06|2007-01-18|2017-08-04|2016-02-29|2015-11-18	5
BRCA2	c.5191C>T	p.(His1731Tyr)	5419C>T	H1731Y			1.0246153856	1.7639826455		1.8074	0.02			Combined LR is not <0.5 or >2	moderate in favour of benign	>0 & <0.0001	1.99362e-05	European (Non-Finnish)																				missense_variant								Uncertain_significance	uncertain_significance	2016-04-02|2016-05-26	2
BRCA2	c.5225A>T	p.(Asn1742Ile)	5453A>T	N1742I	0.71609770427	1.191016	1.0246153856	0.96710155834		0.845129	0.02			Combined LR is not <0.5 or >2	moderate in favour of benign	>0 & <0.0001	3.41233e-05	European (Non-Finnish)																				missense_variant								Uncertain_significance	uncertain_significance	2017-08-14|2016-06-14|2017-02-22|2016-06-20|2017-07-07	6
BRCA2	c.5229_5231del	p.(Ser1744del)	5457del3	S1743del			1.1021570725	1.4673311441		1.61723	0.02			Combined LR is not <0.5 or >2	supporting in favour of pathogenicity	Absent																						inframe_deletion								-	-	-
BRCA2	c.5249C>T	p.(Ser1750Phe)	5477C>T	S1750F			1.0756788212	0.49198112772		0.529214	0.02			Combined LR is not <0.5 or >2	moderate in favour of benign	>0 & <0.0001	1.96359e-05	European (Non-Finnish)																				missense_variant								Uncertain_significance	uncertain_significance	2017-07-27|0000-00-00|2016-07-21|2016-04-15|2016-09-23	2
BRCA2	c.5272A>G	p.(Asn1758Asp)	5500A>G	N1758D			1.1292870866	0.71495738896		0.807392	0.02			Combined LR is not <0.5 or >2	supporting in favour of pathogenicity	Absent																						missense_variant								Uncertain_significance	uncertain_significance	2017-02-01|2003-12-23|2016-02-08|2017-10-26|2017-06-15|2017-07-24|2017-06-09
BRCA2	c.5278T>G	p.(Ser1760Ala)	5506T>G	S1760A	2.7016	0.3959	1.03E+00			1.09662	0.02			Combined LR is not <0.5 or >2	moderate in favour of benign	>0 & <0.0001	6.85401e-05	European (Non-Finnish)																				missense_variant								Conflicting_interpretations_of_pathogenicity	uncertain_significance|likely_benign	2011-04-25|2015-09-11|2017-12-22|2013-02-01|2017-06-15	7
BRCA2	c.5285A>C	p.(Tyr1762Ser)	5513A>C	Y1762S			1.0246153856	1.1093590125		1.13667	0.02			Combined LR is not <0.5 or >2	supporting in favour of pathogenicity	Absent																						missense_variant								Uncertain_significance	uncertain_significance	2017-04-28|2002-05-29|2016-10-10
BRCA2	c.52C>T	p.(Arg18Cys)	280C>T	R18C	0.0366	0.88				0.032208	0.29	0.0129846	Likely Benign	Multifac new calc		Absent																						missense_variant								Uncertain_significance	uncertain_significance	2014-08-20|2017-02-22|2017-08-01
BRCA2	c.5321C>T	p.(Pro1774Leu)	5549C>T	P1774L			1.0498366885	0.87410249182		0.917665	0.02			Combined LR is not <0.5 or >2	NA	NA																						missense_variant								Uncertain_significance	uncertain_significance	2014-12-17	2
BRCA2	c.5342A>G	p.(Asp1781Gly)	5570A>G	D1781G			1.0246153856	0.9903678176		1.01475	0.02			Combined LR is not <0.5 or >2	moderate in favour of benign	>0 & <0.0001	8.48969e-05	African																				missense_variant								Uncertain_significance	uncertain_significance	2016-12-24|0000-00-00|2015-08-13	2
BRCA2	c.5365A>G	p.(Lys1789Glu)	5593A>G	K1789E			1.0498366885	0.71360017434		0.749164	0.02			Combined LR is not <0.5 or >2	supporting in favour of pathogenicity	Absent																						missense_variant								Uncertain_significance	uncertain_significance	2013-10-28|2015-12-13
BRCA2	c.5383A>G	p.(Lys1795Glu)	5611A>G	K1795E			1.0246153856	0.47813548428		0.489905	0.02	0.00989909	Likely Benign	Multifac new calc		Absent																						missense_variant								-	-	-
BRCA2	c.5390C>G	p.(Ala1797Gly)	5618C>G	A1797G			1.1021570725	1.0875802685		1.19868	0.02			Combined LR is not <0.5 or >2	moderate in favour of benign	>0 & <0.0001	2.92683e-05	European (Non-Finnish)																				missense_variant								Conflicting_interpretations_of_pathogenicity	uncertain_significance|likely_benign	2016-12-14|2003-12-23|2017-07-28|2014-12-08	3
BRCA2	c.5405A>G	p.(Gln1802Arg)	5633A>G	Q1802R			1.0498366885	1.5605746263		1.63835	0.02			Combined LR is not <0.5 or >2	supporting in favour of pathogenicity	Absent																						missense_variant								Uncertain_significance	uncertain_significance	2012-05-01|2003-12-23|2015-04-29|2016-07-08
BRCA2	c.5411T>C	p.(Val1804Ala)	5639T>C	V1804A			1.0246153856	1.8612528328		1.90707	0.02			Combined LR is not <0.5 or >2	strong in favour of benign	≥0.0001 & <0.01	0.000229433	South Asian																				missense_variant								Conflicting_interpretations_of_pathogenicity	not_provided|uncertain_significance|likely_benign	2013-09-19|2014-12-17|2017-07-24|2017-07-28|2015-09-21	8
BRCA2	c.5428G>A	p.(Val1810Ile)	5656G>A	V1810I		0.66	1.1292870866	2.3473269244		1.74953	0.02			Combined LR is not <0.5 or >2	moderate in favour of benign	>0 & <0.0001	6.73129e-05	African																				missense_variant								Conflicting_interpretations_of_pathogenicity	uncertain_significance|pathogenic	2017-06-27|2012-07-06|2002-05-29|2016-02-19|2016-10-13|2016-03-03|2015-11-20|2017-04-27	4
BRCA2	c.5465A>T	p.(Asn1822Ile)	5693A>T	N1822I	0.7402					0.7402	0.02			Combined LR is not <0.5 or >2	1 count - Not informative	1 count	2.92056e-05	Latino	Y																			missense_variant								Uncertain_significance	uncertain_significance	2017-04-18|2016-04-29|2012-11-07|2016-10-18	1
BRCA2	c.5471A>G	p.(Asn1824Ser)	5699A>G	N1824S			1.0246153856	0.71360017434		0.731166	0.02			Combined LR is not <0.5 or >2	supporting in favour of pathogenicity	Absent																						missense_variant								Uncertain_significance	uncertain_significance	2003-12-23|2017-06-23
BRCA2	c.5474C>T	p.(Ala1825Val)	5702C>T	A1825V			1.0498366885	0.2960927262		0.310849	0.02	0.00630387	Likely Benign	Multifac new calc		≥0.0001 & <0.01	0.000146028	Latino																				missense_variant								Conflicting_interpretations_of_pathogenicity	benign|likely_benign|uncertain_significance	2012-03-27|2015-11-06|2015-05-28|2016-08-05|2017-07-03	7
BRCA2	c.5479A>G	p.(Ile1827Val)	5707A>G	I1827V	0.1961	0.88	1.0756788212	0.90221059579		0.167475	0.02	0.00340622	Likely Benign	Multifac new calc		Absent																						missense_variant								Uncertain_significance	uncertain_significance	2017-05-17|0000-00-00|2016-05-10|2017-01-10|2017-04-07
BRCA2	c.5492T>C	p.(Ile1831Thr)	5720T>C	I1831T			1.0756788212	1.6599074626		1.78553	0.02			Combined LR is not <0.5 or >2	1 count - Not informative	1 count	9.7641e-06	European (Non-Finnish)	Y																			missense_variant								Uncertain_significance	uncertain_significance	2016-06-04|2016-02-24|2016-11-22|2016-04-13|2017-07-21	1
BRCA2	c.5495C>A	p.(Ser1832Tyr)	5723C>A	S1832Y			1.2147502125	2.0650072831		2.50847	0.02	0.0487001	Uncertain	Multifac new calc	strong in favour of benign	≥0.0001 & <0.01	0.000207814	East Asian																				missense_variant								Conflicting_interpretations_of_pathogenicity	likely_benign|uncertain_significance	2012-09-12|2015-12-06|2017-09-12|2014-12-16|2016-11-17|2017-07-28|2017-06-29	5
BRCA2	c.5507A>C	p.(Asn1836Thr)	5735A>C	N1836T			1.0246153856	0.31930731124		0.327167	0.02	0.0066326	Likely Benign	Multifac new calc		Absent																						missense_variant								Uncertain_significance	uncertain_significance	2016-01-01|2001-01-17
BRCA2	c.5552T>G	p.(Ile1851Ser)	5780T>G	I1851S	0.7585	0.7744	1.5491579774	0.031811950547		0.0289472	0.02	0.000590411	Benign	Multifac new calc		>0 & <0.0001	8.86176e-05	European (Non-Finnish)																				missense_variant								Conflicting_interpretations_of_pathogenicity	benign|uncertain_significance|variant_of_unknown_significance|likely_benign	2008-12-10|2002-05-29|2016-01-26|2012-07-13|2017-07-28|2014-11-19|2015-04-14|2017-07-12	9
BRCA2	c.5554G>A	p.(Val1852Ile)	5782G>A	V1852I			1.0756788212	0.23615272753		0.254024	0.02	0.00515744	Likely Benign	Multifac new calc		>0 & <0.0001	7.69783e-05	European (Non-Finnish)																				missense_variant								Uncertain_significance	uncertain_significance	2012-04-18|2004-02-20|2016-07-29|2017-07-03|2016-04-04|2017-04-18	12
BRCA2	c.5575A>G	p.(Ile1859Val)	5803A>G	I1859V			1.0756788212	0.70265866016		0.755835	0.02			Combined LR is not <0.5 or >2	supporting in favour of pathogenicity	Absent																						missense_variant								Uncertain_significance	uncertain_significance	2010-09-22|2014-11-18|2017-07-31|2015-07-30|2017-01-20|2017-03-13
BRCA2	c.5596T>C	p.(Phe1866Leu)	5824T>C	F1866L	1.5655					1.5655	0.02			Combined LR is not <0.5 or >2	supporting in favour of pathogenicity	Absent																						missense_variant								Uncertain_significance	uncertain_significance	0000-00-00|2014-08-19
BRCA2	c.559G>A	p.(Glu187Lys)	787G>A	E187K			1.0498366885	1.19104548		1.2504	0.02			Combined LR is not <0.5 or >2	supporting in favour of pathogenicity	Absent																						missense_variant	Impacts splicing	NA	Di Giacomo	minigene	increased exon 7 deletion	23983145	N	Uncertain_significance	uncertain_significance	2002-05-29|2015-10-16|2014-04-17
BRCA2	c.5602G>T	p.(Asp1868Tyr)	5830G>T	D1868Y			1.0498366885	0.26364768657		0.276787	0.02	0.00561699	Likely Benign	Multifac new calc		Absent																						missense_variant								Uncertain_significance	uncertain_significance	2002-05-29|2014-07-18
BRCA2	c.5624A>C	p.(Lys1875Thr)	5852A>C	K1875T		1.07	1.0246153856	0.73350002928		0.804164	0.02			Combined LR is not <0.5 or >2	moderate in favour of benign	>0 & <0.0001	5.68311e-05	East Asian																				missense_variant								-	-	-	2
BRCA2	c.5632_5634del	p.(Asn1878del)	5860del3	N1878del			1.0246153856	0.71360017434		0.731166	0.02			Combined LR is not <0.5 or >2	moderate in favour of benign	>0 & <0.0001	5.68246e-05	East Asian																				inframe_deletion								-	-	-	2
BRCA2	c.5634C>G	p.(Asn1878Lys)	5862C>G	N1878K	0.46898854374	0.32	1.5491579774	0.095913941367		0.0222992	0.02	0.000454879	Benign	Multifac new calc		>0 & <0.0001	3.41373e-05	European (Non-Finnish)																				missense_variant								Conflicting_interpretations_of_pathogenicity	likely_benign|uncertain_significance	2012-05-01|2004-02-20|2016-06-14|2015-06-17|2015-11-24|2017-02-10|2013-04-08|2013-11-18|2017-07-14|2017-07-09	4
BRCA2	c.5635G>A	p.(Glu1879Lys)	5863G>A	E1879K	0.030700001065	0.6873796416	1.7494441141	1.460229578		0.0539084	0.02	0.00109896	Likely Benign	Multifac new calc		≥0.0001 & <0.01	0.000230324	European (Non-Finnish)																				missense_variant								Conflicting_interpretations_of_pathogenicity	benign|uncertain_significance|likely_benign	2009-08-24|2002-05-29|2016-05-28|0000-00-00|2015-09-21|2015-08-28|2017-07-17|2016-06-14|2017-11-28|2013-05-08|2016-10-24	33
BRCA2	c.5640T>G	p.(Asn1880Lys)	5868T>G	N1880K		0.49	0.83592836001	0.27685934842		0.113403	0.02	0.002309	Likely Benign	Multifac new calc		≥0.0001 & <0.01	0.00908782	African																				missense_variant								Conflicting_interpretations_of_pathogenicity	benign|likely_benign|uncertain_significance|not_provided	2017-08-11|2016-06-14|2014-04-18|2008-08-01|2002-05-29|2014-05-23|2016-04-21|2013-09-19|2014-09-19|2012-05-03|2014-12-04|2015-12-17|2012-08-17|2016-06-07|2014-11-19|2017-07-12|2016-05-24|2014-06-01	258
BRCA2	c.5649A>C	p.(Lys1883Asn)	5877A>C	K1883N			1.0246153856	0.31930731124		0.327167	0.02	0.0066326	Likely Benign	Multifac new calc		Absent																						missense_variant								Conflicting_interpretations_of_pathogenicity	uncertain_significance|likely_benign	2008-03-13|2002-05-29|2015-06-17|2016-01-12
BRCA2	c.5651T>C	p.(Ile1884Thr)	5879T>C	I1884T			1.0756788212	0.352782342		0.37948	0.02	0.00768498	Likely Benign	Multifac new calc		Absent																						missense_variant								Uncertain_significance	uncertain_significance	2004-02-20|2015-05-14
BRCA2	c.5663A>G	p.(Lys1888Arg)	5891A>G	K1888R			1.0756788212	1.1284039576		1.2138	0.02			Combined LR is not <0.5 or >2	moderate in favour of benign	>0 & <0.0001	2.93899e-05	European (Non-Finnish)																				missense_variant								Uncertain_significance	uncertain_significance	2017-04-19|2002-06-20|2015-08-14|2017-03-15	3
BRCA2	c.5668A>G	p.(Met1890Val)	5896A>G	M1890V			1.0498366885	0.71360017434		0.749164	0.02			Combined LR is not <0.5 or >2	1 count - Not informative	1 count	9.79605e-06	European (Non-Finnish)	Y																			missense_variant								Uncertain_significance	uncertain_significance	2004-02-20	1
BRCA2	c.5669T>C	p.(Met1890Thr)	5897T>C	M1890T			1.1021570725	1.0826397424		1.19324	0.02			Combined LR is not <0.5 or >2	1 count - Not informative	1 count	9.78301e-06	European (Non-Finnish)	Y																			missense_variant								Uncertain_significance	uncertain_significance	2004-02-20|2014-02-25|2017-08-25	1
BRCA2	c.5677T>G	p.(Cys1893Gly)	5905T>G	C1893G			1.0246153856	0.93483369942		0.957845	0.02			Combined LR is not <0.5 or >2	supporting in favour of pathogenicity	Absent																						missense_variant								Uncertain_significance	uncertain_significance	2014-11-04|2015-02-27
BRCA2	c.5702A>T	p.(Glu1901Val)	5930A>T	E1901V		1.54	1.0246153856	0.37483706225		0.591458	0.02			Combined LR is not <0.5 or >2	moderate in favour of benign	>0 & <0.0001	2.93118e-05	European (Non-Finnish)																				missense_variant								Uncertain_significance	uncertain_significance	2017-03-31|2017-03-09|2017-08-03	3
BRCA2	c.5714A>G	p.(His1905Arg)	5942A>G	H1905R	0.1374	0.81	1.0756788212	0.84443855451		0.101093	0.02	0.00205888	Likely Benign	Multifac calc updated		Absent																						missense_variant								Uncertain_significance	uncertain_significance	2017-05-04|2002-05-29|2016-03-21|2016-03-18
BRCA2	c.5723T>C	p.(Leu1908Pro)	5951T>C	L1908P			1.0756788212	0.38571848433		0.414909	0.02	0.00839644	Likely Benign	Multifac new calc		>0 & <0.0001	1.95309e-05	European (Non-Finnish)																				missense_variant								Conflicting_interpretations_of_pathogenicity	benign|uncertain_significance|likely_benign	2012-02-02|2002-05-29|2016-04-14|2015-06-30|2016-06-08	2
BRCA2	c.5726A>G	p.(Asp1909Gly)	5954A>G	D1909G			1.0498366885	0.8458042607		0.887956	0.02			Combined LR is not <0.5 or >2	1 count - Not informative	1 count	6.48172e-05	European (Non-Finnish)	Y																			missense_variant								Uncertain_significance	uncertain_significance	2003-12-23|2016-01-13|2015-06-15	1
BRCA2	c.5729A>T	p.(Asn1910Ile)	5957A>T	N1910I	0.3787	0.694194	1.1292870866	0.65207944022		0.193589	0.02	0.00393525	Likely Benign	Multifac new calc		1 count	0.00117925	Latino	Y																			missense_variant								Conflicting_interpretations_of_pathogenicity	likely_benign|uncertain_significance	2012-05-01|2016-03-04|2017-05-04|2012-03-20	1
BRCA2	c.5737T>C	p.(Cys1913Arg)	5965T>C	C1913R			1.1570849263	1.3402381532		1.55077	0.02			Combined LR is not <0.5 or >2	moderate in favour of benign	>0 & <0.0001	2.54548e-05	European (Non-Finnish)																				missense_variant								Conflicting_interpretations_of_pathogenicity	benign|uncertain_significance|likely_benign	2012-05-01|2000-08-16|2016-09-09|2017-07-18|2015-06-18|2018-02-15|2016-05-09	3
BRCA2	c.5747A>G	p.(His1916Arg)	5975A>G	H1916R			1.0498366885	0.77632280179		0.815012	0.02			Combined LR is not <0.5 or >2	supporting in favour of pathogenicity	Absent																						missense_variant								Uncertain_significance	uncertain_significance	2012-05-01|2016-12-23|2017-03-16
BRCA2	c.5753A>G	p.(His1918Arg)	5981A>G	H1918R			0.04302714904	0.94997559981		0.0408747	0.02	0.000833483	Benign	Multifac new calc		NA																						missense_variant								Conflicting_interpretations_of_pathogenicity	uncertain_significance|likely_benign	2017-06-14|1997-11-13|2015-10-16|2017-01-05|2014-04-23|2016-12-30|2016-11-07	5
BRCA2	c.5768A>C	p.(Asp1923Ala)	5996A>C	D1923A			1.6263628601	0.24187673395		0.393379	0.02	0.00796421	Likely Benign	Multifac new calc		≥0.0001 & <0.01	0.00310269	African																				missense_variant								Conflicting_interpretations_of_pathogenicity	benign|uncertain_significance|likely_benign	2009-02-23|2004-02-20|2016-04-21|2018-01-08|2014-04-22|2014-11-19|2017-08-15|2016-05-16	75
BRCA2	c.5782G>A	p.(Glu1928Lys)	6010G>A	E1928K			1.1292870866	1		1.12929	0.02			Combined LR is not <0.5 or >2	1 count - Not informative	1 count	2.93118e-05	Latino	Y																			missense_variant								Uncertain_significance	uncertain_significance	2017-02-13|2012-07-02|2000-06-12|2016-05-05|2017-03-21|2017-10-10|2016-09-20|2017-08-03	1
BRCA2	c.581G>C	p.(Trp194Ser)	809G>C	W194S			1.0246153856	1.2126642364		1.24251	0.02			Combined LR is not <0.5 or >2	supporting in favour of pathogenicity	Absent																						missense_variant								Uncertain_significance	uncertain_significance	2016-09-20
BRCA2	c.5821A>C	p.(Lys1941Gln)	6049A>C	K1941Q			1.0246153856	0.47272735492		0.484364	0.02	0.00978822	Likely Benign	Multifac new calc		Absent																						missense_variant								Uncertain_significance	uncertain_significance	2017-08-10
BRCA2	c.5848G>A	p.(Val1950Ile)	6076G>A	V1950I			1.0246153856	0.93483369942		0.957845	0.02			Combined LR is not <0.5 or >2	supporting in favour of pathogenicity	Absent																						missense_variant								Uncertain_significance	uncertain_significance	0000-00-00
BRCA2	c.5855T>G	p.(Leu1952Trp)	6083T>G	L1952W			1.0246153856	0.77632280179		0.795432	0.02			Combined LR is not <0.5 or >2	supporting in favour of pathogenicity	Absent																						missense_variant								Uncertain_significance	uncertain_significance	2009-12-28
BRCA2	c.5869A>G	p.(Ile1957Val)	6097A>G	I1957V			1.1855670103	0.77404126351		0.917678	0.3			Combined LR is not <0.5 or >2	moderate in favour of benign	>0 & <0.0001	4.23872e-05	European (Non-Finnish)																				missense_variant								Conflicting_interpretations_of_pathogenicity	likely_benign|uncertain_significance	2018-02-19|2014-03-11|2003-12-23|2015-11-21|2017-06-19|2017-03-28|2017-04-30|2017-08-07	5
BRCA2	c.5879G>A	p.(Cys1960Tyr)	6107G>A	C1960Y			1.3066810542	0.71977201997		0.940512	0.02			Combined LR is not <0.5 or >2	strong in favour of benign	≥0.0001 & <0.01	0.00162588	African																				missense_variant								Conflicting_interpretations_of_pathogenicity	benign|uncertain_significance|likely_benign	2012-05-01|2004-02-20|2017-08-28|2016-11-26|2016-09-01|2015-07-27|2015-10-26|2017-08-11|2017-03-07	39
BRCA2	c.5882G>A	p.(Ser1961Asn)	6110G>A	S1961N	1.0561	0.7314	1.0756788212	6.3771160321		5.29867	0.02	0.0975838	Uncertain	Multifac new calc	moderate in favour of benign	>0 & <0.0001	9.75172e-06	European (Non-Finnish)																				missense_variant								Conflicting_interpretations_of_pathogenicity	benign|uncertain_significance|likely_benign	2012-03-12|2002-06-20|2017-05-25|2015-06-28|2018-01-10|2016-05-20	2
BRCA2	c.5896C>T	p.(His1966Tyr)	6124C>T	H1966Y		0.69	1.2446517495	0.09534899402		0.0818866	0.02	0.00166837	Likely Benign	Multifac calc updated		>0 & <0.0001	2.54276e-05	European (Non-Finnish)																				missense_variant								Conflicting_interpretations_of_pathogenicity	likely_benign|uncertain_significance	2010-02-11|2004-02-20|2017-11-02|2014-11-06|2015-11-26|2017-07-13|2015-07-24	3
BRCA2	c.5897A>G	p.(His1966Arg)	6125A>G	H1966R			1.3718017167	0.43287362209		0.593817	0.02			Combined LR is not <0.5 or >2	moderate in favour of benign	>0 & <0.0001	5.65227e-05	East Asian																				missense_variant								Conflicting_interpretations_of_pathogenicity	benign|uncertain_significance|likely_benign	2011-01-14|2004-02-20|2017-12-19|2013-04-12|2017-07-08|2015-09-30|2017-07-06|2016-03-10	7
BRCA2	c.5900A>G	p.(Lys1967Arg)	6128A>G	K1967R	0.6356					0.6356	0.3			Combined LR is not <0.5 or >2	supporting in favour of pathogenicity	Absent																						missense_variant								Uncertain_significance	uncertain_significance	2015-02-20|2017-03-17|2017-07-17|2017-05-23
BRCA2	c.5925T>G	p.(Cys1975Trp)	6153T>G	C1975W			1.0498366885	0.56355512531		0.591641	0.02			Combined LR is not <0.5 or >2	supporting in favour of pathogenicity	Absent																						missense_variant								Uncertain_significance	uncertain_significance	2004-02-20
BRCA2	c.5937C>G	p.(Ser1979Arg)	6165C>G	S1979R			1.1855670103	1.0614522107		1.25842	0.02			Combined LR is not <0.5 or >2	moderate in favour of benign	>0 & <0.0001	6.91181e-05	African																				missense_variant								Uncertain_significance	uncertain_significance	2007-02-15|2004-02-20|2015-12-11|2017-11-02|2017-04-12|2016-08-08|2017-01-12|2017-08-10	5
BRCA2	c.5962G>A	p.(Val1988Ile)	6190G>A	V1988I			1.0246153856	1.7291297547		1.77169	0.02			Combined LR is not <0.5 or >2	NA	NA																						missense_variant								Uncertain_significance	uncertain_significance	2011-01-06|2016-05-28|2017-05-31	10
BRCA2	c.5969A>G	p.(Asp1990Gly)	6197A>G	D1990G			1.0246153856	0.17033622954		0.174529	0.02	0.00354918	Likely Benign	Multifac new calc		Absent																						missense_variant								Uncertain_significance	uncertain_significance	2014-12-10|2017-01-16
BRCA2	c.5972C>T	p.(Ala1991Val)	6200C>T	A1991V			1.0246153856	0.49422623798		0.506392	0.02			Combined LR is not <0.5 or >2	supporting in favour of pathogenicity	Absent																						missense_variant								Uncertain_significance	uncertain_significance	2001-10-29|0000-00-00
BRCA2	c.5975C>T	p.(Ser1992Leu)	6203C>T	S1992L			1.0498366885	0.56103875263		0.588999	0.02			Combined LR is not <0.5 or >2	moderate in favour of benign	>0 & <0.0001	1.69791e-05	European (Non-Finnish)																				missense_variant								Uncertain_significance	uncertain_significance	2016-04-09|2004-02-20|2017-05-22|2017-03-21	2
BRCA2	c.5981A>G	p.(Gln1994Arg)	6209A>G	Q1994R			1.0246153856	0.6204640699		0.635737	0.02			Combined LR is not <0.5 or >2	supporting in favour of pathogenicity	Absent																						missense_variant								Uncertain_significance	uncertain_significance	2003-12-23
BRCA2	c.5986G>A	p.(Ala1996Thr)	6214G>A	A1996T			1.1292870866	1.4673311441		1.65704	0.02			Combined LR is not <0.5 or >2	strong in favour of benign	≥0.0001 & <0.01	0.0037355	South Asian																				missense_variant								Conflicting_interpretations_of_pathogenicity	likely_benign|uncertain_significance|benign	2017-08-17|2016-03-28|2012-06-05|2001-02-16|2015-11-11|2017-07-10|2016-06-14	120
BRCA2	c.5987C>T	p.(Ala1996Val)	6215C>T	A1996V			1.0246153856	1.1260270796		1.15374	0.3			Combined LR is not <0.5 or >2	supporting in favour of pathogenicity	Absent																						missense_variant								Uncertain_significance	uncertain_significance	2004-02-20
BRCA2	c.5C>T	p.(Pro2Leu)	233C>T	P2L			1.0246153856	0.65333793882		0.66942	0.02			Combined LR is not <0.5 or >2	supporting in favour of pathogenicity	Absent																						missense_variant								Uncertain_significance	uncertain_significance	2001-02-16
BRCA2	c.6014A>G	p.(Asp2005Gly)	6242A>G	D2005G		1.07	1.0246153856	0.8458042607		0.927288	0.02			Combined LR is not <0.5 or >2	supporting in favour of pathogenicity	Absent																						missense_variant								Uncertain_significance	uncertain_significance	2015-01-05
BRCA2	c.6017G>C	p.(Ser2006Thr)	6245G>C	S2006T			1.1292870866	1.9557994401		2.20866	0.02	0.0431306	Uncertain	Multifac new calc	moderate in favour of benign	>0 & <0.0001	5.65483e-05	East Asian																				missense_variant								Uncertain_significance	uncertain_significance	2017-07-24|2017-02-28|2017-01-05|2017-11-02|2017-07-26	4
BRCA2	c.6029T>G	p.(Val2010Gly)	6257T>G	V2010G			1.0498366885	0.49198112772		0.5165	0.02			Combined LR is not <0.5 or >2	strong in favour of benign	≥0.0001 & <0.01	0.000226091	East Asian																				missense_variant								Uncertain_significance	uncertain_significance	2012-08-24|2002-05-29|2016-03-10|2016-12-08|2014-09-12	4
BRCA2	c.6058G>A	p.(Glu2020Lys)	6286G>A	E2020K	0.1762	0.9523	1.0756788212	0.78632784833		0.141927	0.02	0.00288811	Likely Benign	Multifac new calc		Absent																						missense_variant								Uncertain_significance	uncertain_significance	2000-06-12|2009-08-28|2015-12-04|2016-08-02|2016-09-15|2015-03-27|2017-08-04|2017-05-26
BRCA2	c.6071A>G	p.(Gln2024Arg)	6299A>G	Q2024R			1.0246153856	1.8612528328		1.90707	0.02			Combined LR is not <0.5 or >2	1 count - Not informative	1 count	3.27675e-05	South Asian	Y																			missense_variant								Uncertain_significance	uncertain_significance	2016-07-09|2003-12-23	1
BRCA2	c.6076A>G	p.(Thr2026Ala)	6304A>G	T2026A			1.0246153856	1.3182769036		1.35073	0.02			Combined LR is not <0.5 or >2	supporting in favour of pathogenicity	Absent																						missense_variant								Uncertain_significance	uncertain_significance	2014-01-07
BRCA2	c.6085G>A	p.(Glu2029Lys)	6313G>A	E2029K			1.0246153856	0.8458042607		0.866624	0.02			Combined LR is not <0.5 or >2	supporting in favour of pathogenicity	Absent																						missense_variant								-	-	-
BRCA2	c.6106C>G	p.(Pro2036Ala)	6334C>G	P2036A			1.0246153856	0.54176706553		0.555103	0.02			Combined LR is not <0.5 or >2	supporting in favour of pathogenicity	Absent																						missense_variant								Uncertain_significance	uncertain_significance	2017-05-17
BRCA2	c.6107C>G	p.(Pro2036Arg)	6335C>G	P2036R			1.0246153856	0.6204640699		0.635737	0.02			Combined LR is not <0.5 or >2	1 count - Not informative	1 count	0.000114758	African	Y																			missense_variant								-	-	-	1
BRCA2	c.6118A>G	p.(Ile2040Val)	6346A>G	I2040V			1.0246153856	0.8458042607		0.866624	0.02			Combined LR is not <0.5 or >2	supporting in favour of pathogenicity	Absent																						missense_variant								Uncertain_significance	uncertain_significance	2013-06-07|2015-10-14|2015-09-29
BRCA2	c.6125A>G	p.(Gln2042Arg)	6353A>G	Q2042R			1.0498366885	0.54295122944		0.57001	0.02			Combined LR is not <0.5 or >2	strong in favour of benign	≥0.0001 & <0.01	0.000381777	African																				missense_variant								Uncertain_significance	uncertain_significance	2010-02-20|2017-08-27|2016-10-25|2017-03-13	9
BRCA2	c.6131G>A	p.(Gly2044Asp)	6359G>A	G2044D			1.0246153856	0.71495738896		0.732556	0.02			Combined LR is not <0.5 or >2	supporting in favour of pathogenicity	Absent																						missense_variant								Uncertain_significance	uncertain_significance	2017-03-13
BRCA2	c.6131G>C	p.(Gly2044Ala)	6359G>C	G2044A		0.7383	0.045171479083	1.6771061781		0.0559317	0.02	0.00114016	Likely Benign	Multifac new calc		>0 & <0.0001	6.72495e-05	African																				missense_variant								Conflicting_interpretations_of_pathogenicity	benign|uncertain_significance|likely_benign	2010-04-22|2004-02-20|2017-07-02|2015-12-11|2015-08-15|2017-05-11|2017-08-17|2013-01-16|2017-07-12|2017-01-16	4
BRCA2	c.6131G>T	p.(Gly2044Val)	6359G>T	G2044V	1.9912	0.7744	2.2310474401	0.15311334901		0.526747	0.02			Combined LR is not <0.5 or >2	strong in favour of benign	≥0.0001 & <0.01	0.000452284	East Asian																				missense_variant								Conflicting_interpretations_of_pathogenicity	benign|uncertain_significance|likely_benign	2011-03-02|2002-05-29|2014-05-10|2017-07-30|2014-11-19|2015-04-25|0000-00-00|2017-10-02|2016-12-20	9
BRCA2	c.6136T>A	p.(Ser2046Thr)	6364T>A	S2046T			1.0246153856	0.51169748599		0.524293	0.02			Combined LR is not <0.5 or >2	supporting in favour of pathogenicity	Absent																						missense_variant								-	-	-
BRCA2	c.6181G>A	p.(Ala2061Thr)	6409G>A	A2061T			1.0756788212	0.78632784833		0.845836	0.02			Combined LR is not <0.5 or >2	supporting in favour of pathogenicity	Absent																						missense_variant								Uncertain_significance	uncertain_significance	2017-07-05
BRCA2	c.6188G>A	p.(Gly2063Glu)	6416G>A	G2063E			1.0246153856	0.35169149045		0.360349	0.02	0.00730036	Likely Benign	Multifac new calc		Absent																						missense_variant								Uncertain_significance	uncertain_significance	2010-09-25|2014-07-22
BRCA2	c.6196G>A	p.(Val2066Ile)	6424G>A	V2066I			1.0498366885	0.16605088286		0.174326	0.02	0.00354507	Likely Benign	Multifac new calc		Absent																						missense_variant								Uncertain_significance	uncertain_significance	2012-01-09|2016-04-21|2014-05-08|2016-12-13|2017-09-01|2017-08-14
BRCA2	c.6211A>C	p.(Ser2071Arg)	6439A>C	S2071R			1.0246153856	1.457829552		1.49371	0.02			Combined LR is not <0.5 or >2	supporting in favour of pathogenicity	Absent																						missense_variant								Uncertain_significance	uncertain_significance	2002-06-20
BRCA2	c.6215C>G	p.(Ser2072Cys)	6443C>G	S2072C	0.4781	0.10966384899	1.1292870866	1.3410395463		0.0794014	0.02	0.00161782	Likely Benign	Multifac new calc		>0 & <0.0001	5.95451e-05	European (Non-Finnish)																				missense_variant								Uncertain_significance	uncertain_significance|not_provided	2007-06-14|2002-05-29|2017-06-30|2013-09-19|2017-05-15|2017-04-12	8
BRCA2	c.6225A>C	p.(Lys2075Asn)	6453A>C	K2075N			1.0756788212	0.48284800648		0.519389	0.02			Combined LR is not <0.5 or >2	supporting in favour of pathogenicity	Absent																						missense_variant								Conflicting_interpretations_of_pathogenicity	likely_benign|uncertain_significance	2012-06-13|2004-02-20|2015-07-13|2017-01-17|2017-08-22|2017-05-25
BRCA2	c.6258C>G	p.(Ile2086Met)	6486C>G	I2086M			1.0246153856	0.39973152851		0.409571	0.02	0.00828931	Likely Benign	Multifac new calc		≥0.0001 & <0.01	0.000171939	East Asian																				missense_variant								-	-	-	3
BRCA2	c.6290C>T	p.(Thr2097Met)	6518C>T	T2097M	0.00976605	1.904367168	1.2446517495	0.45961749368		0.0106393	0.02	0.000217082	Benign	Multifac new calc		≥0.0001 & <0.01	0.000266493	Latino																				missense_variant								Conflicting_interpretations_of_pathogenicity	benign|uncertain_significance|likely_benign	2012-05-01|2004-02-20|2017-07-27|2016-03-23|2015-11-17|2017-12-06|2017-01-06	23
BRCA2	c.6293C>T	p.(Ser2098Phe)	6521C>T	S2098F			1.0246153856	0.71685659798		0.734502	0.02			Combined LR is not <0.5 or >2	moderate in favour of benign	>0 & <0.0001	6.888e-05	African																				missense_variant								Uncertain_significance	uncertain_significance	2017-04-04|2006-07-20|2016-04-06|2017-07-12|2017-07-06|2017-03-04	3
BRCA2	c.6304G>A	p.(Val2102Ile)	6532G>A	V2102I			1.0246153856	0.77632280179		0.795432	0.02			Combined LR is not <0.5 or >2	strong in favour of benign	≥0.0001 & <0.01	0.000314553	South Asian																				missense_variant								Conflicting_interpretations_of_pathogenicity	uncertain_significance|likely_benign	2016-08-15|2017-05-24|2016-07-26	10
BRCA2	c.631+25C>T		IVS7+25C>T		1.0157	0.9328				0.947445	0.02			Combined LR is not <0.5 or >2	strong in favour of benign	≥0.0001 & <0.01	0.000706239	European (Non-Finnish)																				intron_variant	No aberration	None	Houdayer; de Garibay	PAXgene ; RTPCR	no aberration ; no aberration	22505045; 24123850	N; Y	Benign/Likely_benign	benign|likely_benign	2014-11-03|2016-05-12|2015-05-04|2015-09-21|0000-00-00	112
BRCA2	c.631+2T>G		IVS7+2T>G		22.51465722	0.81204768				18.283	0.97	0.998311	Pathogenic	Multifac new calc		Absent																						splice_donor_variant	Impacts splicing	NA	Pyne	RTPCR	exon 7 deletion	11185744	N	Pathogenic	pathogenic	2007-01-01|2013-01-08|2002-05-29|2016-04-21|2015-10-02|2016-06-14|2017-09-05|2015-03-20|2017-03-10|2015-04-07|2017-06-23|2014-01-31|2016-02-17|2016-07-05
BRCA2	c.631+7A>G		IVS7+7A>G		0.9866					0.9866	0.02			Combined LR is not <0.5 or >2	supporting in favour of pathogenicity	Absent																						"splice_region_variant,intron_variant"								Conflicting_interpretations_of_pathogenicity	uncertain_significance|likely_benign	2012-06-05|2016-08-16|2016-04-16|2016-07-19|2017-03-03
BRCA2	c.6317T>C	p.(Leu2106Pro)	6545T>C	L2106P	0.5337	1.5488	2.7101652125	0.19965862742		0.447277	0.02	0.00904553	Likely Benign	Multifac new calc		≥0.0001 & <0.01	0.000180623	European (Non-Finnish)																				missense_variant								Conflicting_interpretations_of_pathogenicity	likely_benign|benign|uncertain_significance	2017-12-19|2014-01-31|2013-12-24|2011-03-17|2002-05-29|2015-01-09|2017-05-31|2015-10-29|2015-03-06|2017-07-21|2017-01-18	22
BRCA2	c.631G>C	p.(Val211Leu)	859G>C	V211L			1.1570849263	0.47272735492		0.546986	0.97			Combined LR is not <0.5 or >2	supporting in favour of pathogenicity	Absent																						"missense_variant,splice_region_variant"								Pathogenic/Likely_pathogenic	pathogenic|likely_pathogenic	2013-10-09|2002-05-29|2015-10-02|2015-03-18|2017-08-10
BRCA2	c.6320_6322del	p.(Pro2107del)	6548del3	P2107del			1.0246153856	1.1260270796		1.15374	0.02			Combined LR is not <0.5 or >2	supporting in favour of pathogenicity	Absent																						inframe_deletion								-	-	-
BRCA2	c.632-10del		IVS7-10delT				1.0246153856	0.31930731124		0.327167	0.04	0.0134486	Likely Benign	Multifac new calc		Absent																						intron_variant								-	-	-
BRCA2	c.632-16A>C		IVS7-16A>C				1.2105957569	0.22285393921		0.269786	0.04	0.0111161	Likely Benign	Multifac calc updated		>0 & <0.0001	6.03974e-05	Latino																				intron_variant	No aberration	None	Thomassen	RTPCR	no aberration	21769658	N	Conflicting_interpretations_of_pathogenicity	benign|uncertain_significance|likely_benign	2012-05-02|2002-05-29|2016-12-19	2
BRCA2	c.632-18_632-17del		IVS7-18delTA				1.0498366885	0.95233238007		0.999793	0.34			Combined LR is not <0.5 or >2	supporting in favour of pathogenicity	Absent																						intron_variant								-	-	-
BRCA2	c.632-1G>A		IVS7-1G>A		95.32615552	2.20904496				210.58	0.97	0.999853	Pathogenic	Multifac new calc		Absent																						splice_acceptor_variant	Impacts splicing	NA	Tesoriero	RTPCR	exon 8 deletion	16211554	N	Pathogenic	pathogenic	2015-10-02|2014-03-14
BRCA2	c.632-2A>G		IVS7-2A>G		152.32723052	0.7905918416	1.0498366885	0.18441277325		23.3154	0.97	0.998675	Pathogenic	Multifac new calc		1 count	1.00503e-05	European (Non-Finnish)	Y																			splice_acceptor_variant								Pathogenic	pathogenic	2016-02-18|2015-10-02	1
BRCA2	c.6322C>T	p.(Arg2108Cys)	6550C>T	R2108C	0.10364997	0.11709513336				0.0121369	0.02	0.000247631	Benign	Multifac calc updated		≥0.0001 & <0.01	0.0063644	East Asian																				missense_variant								Conflicting_interpretations_of_pathogenicity	variant_of_unknown_significance|benign|likely_benign|uncertain_significance|not_provided	2012-07-13|2017-08-08|2016-06-14|2015-04-30|2002-05-29|2014-11-16|2016-04-21|2017-07-28|2015-09-21|2013-09-19|2017-11-24|2016-03-09|2014-01-31|2013-05-07|2014-11-19|2015-04-22	154
BRCA2	c.632-3C>A		IVS7-3C>A				1.0498366885	0.49422623798		0.518857	0.34			Combined LR is not <0.5 or >2	supporting in favour of pathogenicity	Absent																						"splice_region_variant,intron_variant"								Uncertain_significance	uncertain_significance	2017-01-20|2016-08-03|2016-10-04|2017-04-26
BRCA2	c.632-3C>G		IVS7-3C>G				1.0498366885	3.5981915162		3.77751	0.97	0.991879	Pathogenic	Multifac new calc		NA																						"splice_region_variant,intron_variant"	Retention of 2nt from intron 6 (last 2 bases), Houdayer 3S indicating no WT produced.	Complete	Houdayer	LCL without puromycin	2bp retention of intron 7	22505045	Y	Conflicting_interpretations_of_pathogenicity	uncertain_significance|likely_pathogenic	2017-04-10|2016-08-25|2011-12-06|2017-01-25|2017-02-28
BRCA2	c.6323G>T	p.(Arg2108Leu)	6551G>T	R2108L			1.0246153856	1.7649302875		1.80837	0.02			Combined LR is not <0.5 or >2	supporting in favour of pathogenicity	Absent																						missense_variant								Conflicting_interpretations_of_pathogenicity	likely_benign|uncertain_significance	2012-03-08|2003-12-23|2015-09-14|2015-11-05|2016-08-14
BRCA2	c.6325G>A	p.(Val2109Ile)	6553G>A	V2109I			1.4756180788	1.066689585		1.57403	0.02			Combined LR is not <0.5 or >2	strong in favour of benign	≥0.0001 & <0.01	0.00322036	East Asian																				missense_variant								Conflicting_interpretations_of_pathogenicity	variant_of_unknown_significance|likely_benign|benign|uncertain_significance	2012-07-13|2017-03-29|2016-12-01|2017-04-06|2013-11-15|2002-05-29|2008-10-28|2015-09-24|2017-07-31|2016-06-14|2015-11-01	61
BRCA2	c.632-69T>C		IVS7-69T>C		0.6589	1.6324				1.07559	0.02			Combined LR is not <0.5 or >2	strong in favour of benign	≥0.0001 & <0.01	0.00285159	European (Non-Finnish)																				intron_variant	No aberration	None	Houdayer	PAXgene	no aberration	22505045	N	Conflicting_interpretations_of_pathogenicity	benign|uncertain_significance	2017-01-19|2010-12-17|2014-10-09	62
BRCA2	c.632-9A>G		IVS7-9A>G				1.0498366885	0.8458042607		0.887956	0.04			Combined LR is not <0.5 or >2	supporting in favour of pathogenicity	Absent																						intron_variant	No aberration	None	Houdayer	LCL with puromycin	no aberration	22505045	Y	Conflicting_interpretations_of_pathogenicity	uncertain_significance|likely_benign	2011-03-21|2003-12-23|2017-10-09
BRCA2	c.6344A>T	p.(Glu2115Val)	6572A>T	E2115V			1.0246153856	1.9921938975		2.04123	0.02	0.0399918	Uncertain	Multifac new calc	supporting in favour of pathogenicity	Absent																						missense_variant								-	-	-
BRCA2	c.6362A>G	p.(Glu2121Gly)	6590A>G	E2121G			1.1021570725	0.80548677775		0.887773	0.02			Combined LR is not <0.5 or >2	supporting in favour of pathogenicity	Absent																						missense_variant								Conflicting_interpretations_of_pathogenicity	uncertain_significance|likely_benign	2017-06-01|2012-05-31|2017-06-16|2014-03-18|2016-12-21
BRCA2	c.6399_6401del	p.(Asn2135del)	6627del3	N2134del		0.49	1.1021570725	1.6073270873		0.868048	0.02			Combined LR is not <0.5 or >2	moderate in favour of benign	>0 & <0.0001	2.0055e-05	European (Non-Finnish)																				inframe_deletion								Conflicting_interpretations_of_pathogenicity	likely_benign|uncertain_significance	2012-06-14|2002-05-29|2015-12-28|0000-00-00|2015-09-21|2016-06-13|2017-07-27|2017-11-03	2
BRCA2	c.6400A>G	p.(Asn2134Asp)	6628A>G	N2134D			1.0246153856	2.5365270935		2.59896	0.02	0.0503685	Uncertain	Multifac new calc	supporting in favour of pathogenicity	Absent																						missense_variant								-	-	-
BRCA2	c.6403A>C	p.(Asn2135His)	6631A>C	N2135H			1.0756788212	0.63656827162		0.684743	0.02			Combined LR is not <0.5 or >2	1 count - Not informative	1 count	1.00424e-05	European (Non-Finnish)	Y																			missense_variant								Uncertain_significance	uncertain_significance	2014-06-11|2012-05-01|2004-02-20|2015-03-19|2014-09-15	1
BRCA2	c.6413T>A	p.(Val2138Asp)	6641T>A	V2138D			1.0498366885	0.93138437461		0.977801	0.02			Combined LR is not <0.5 or >2	strong in favour of benign	≥0.0001 & <0.01	0.000166956	Latino																				missense_variant								Uncertain_significance	uncertain_significance|not_provided	0000-00-00|2013-09-19|2016-10-31|2014-01-31|2017-04-01|2017-03-06	5
BRCA2	c.6434A>G	p.(Asn2145Ser)	6662A>G	N2145S			1.0756788212	0.71360017434		0.767605	0.02			Combined LR is not <0.5 or >2	supporting in favour of pathogenicity	Absent																						missense_variant								Uncertain_significance	uncertain_significance	2017-01-25|2011-12-14|2004-02-20|2016-06-18|2014-12-22
BRCA2	c.6441C>G	p.(His2147Gln)	6669C>G	H2147Q			1.0498366885	0.24706629564		0.259379	0.02	0.00526558	Likely Benign	Multifac new calc		>0 & <0.0001	2.05613e-05	European (Non-Finnish)																				missense_variant								Uncertain_significance	uncertain_significance	2012-05-01|2002-05-29|2017-02-15|2014-01-31|2016-11-30	2
BRCA2	c.6443C>A	p.(Ser2148Tyr)	6671C>A	S2148Y	0.26739999546	0.69	1.2147502125	1.5020692402		0.336657	0.02	0.00682367	Likely Benign	Multifac new calc		>0 & <0.0001	5.33675e-05	European (Non-Finnish)																				missense_variant								Conflicting_interpretations_of_pathogenicity	uncertain_significance|benign|likely_benign	2017-08-07|2012-04-27|2004-02-20|2016-05-13|2015-12-18|2014-10-23|2015-08-04|2018-01-12|2014-02-10	7
BRCA2	c.6455C>A	p.(Ser2152Tyr)	6683C>A	S2152Y	0.012213960344	1.07	0.057606717875	2.0503326225		0.00154361	0.02	3.15013e-05	Benign	Multifac new calc		≥0.0001 & <0.01	0.000295688	European (Non-Finnish)																				missense_variant								Conflicting_interpretations_of_pathogenicity	likely_benign|uncertain_significance|benign	2017-07-13|2017-04-14|2012-05-01|2002-05-29|2015-06-28|2016-06-30|2017-03-21|2016-10-03	88
BRCA2	c.6458C>T	p.(Pro2153Leu)	6686C>T	P2153L	0.9447	0.88	1.0498366885	0.95239850156		0.831222	0.02			Combined LR is not <0.5 or >2	moderate in favour of benign	>0 & <0.0001	2.07658e-05	European (Non-Finnish)																				missense_variant								Uncertain_significance	not_provided|uncertain_significance	0000-00-00|2015-01-14|2016-02-19	2
BRCA2	c.6523G>C	p.(Glu2175Gln)	6751G>C	E2175Q	0.1905		1.0498366885	1.0731159504		0.214617	0.02	0.00436083	Likely Benign	Multifac new calc		1 count	9.97805e-06	European (Non-Finnish)	Y																			missense_variant								Uncertain_significance	uncertain_significance	2015-01-13|2017-03-19	1
BRCA2	c.6532C>A	p.(His2178Asn)	6760C>A	H2178N			1.0246153856	0.8458042607		0.866624	0.02			Combined LR is not <0.5 or >2	supporting in favour of pathogenicity	Absent																						missense_variant								Uncertain_significance	uncertain_significance	2002-05-29
BRCA2	c.6532C>T	p.(His2178Tyr)	6760C>T	H2178Y			1.0246153856	0.35732889076		0.366125	0.02	0.00741652	Likely Benign	Multifac new calc		Absent																						missense_variant								Uncertain_significance	uncertain_significance	2002-06-20
BRCA2	c.6568G>A	p.(Val2190Ile)	6796G>A	V2190I			1.1021570725	0.47272735492		0.52102	0.02			Combined LR is not <0.5 or >2	moderate in favour of benign	>0 & <0.0001	3.41227e-05	South Asian																				missense_variant								Uncertain_significance	uncertain_significance	2010-09-09|2003-12-23|2016-04-18	3
BRCA2	c.6613G>A	p.(Val2205Met)	6841G>A	V2205M	0.2205	0.7314	1.0756788212	1.066689585		0.185048	0.02	0.00376228	Likely Benign	Multifac new calc		>0 & <0.0001	4.9503e-05	European (Non-Finnish)																				missense_variant								Uncertain_significance	uncertain_significance	2017-03-02|2017-01-30|2008-05-15|2002-05-29|2016-02-18|2016-10-04|2017-07-01|2017-03-03	5
BRCA2	c.6626T>C	p.(Ile2209Thr)	6854T>C	I2209T			1.0246153856	0.97552661523		0.99954	0.02			Combined LR is not <0.5 or >2	NA	NA			Y																			missense_variant								Uncertain_significance	uncertain_significance	2012-05-01|2016-10-03|2014-06-11|2016-08-08	1
BRCA2	c.663T>G	p.(Phe221Leu)	891T>G	F221L			1.0756788212	3.2237348414		3.4677	0.02	0.0660921	Uncertain	Multifac new calc	supporting in favour of pathogenicity	Absent																						missense_variant								Conflicting_interpretations_of_pathogenicity	pathogenic|uncertain_significance	2009-02-03|2000-07-07|2016-03-14|2016-09-12
BRCA2	c.6640A>G	p.(Thr2214Ala)	6868A>G	T2214A		1.07	1.0246153856	0.76683846555		0.840715	0.02			Combined LR is not <0.5 or >2	supporting in favour of pathogenicity	Absent																						missense_variant								Likely_benign	likely_benign	2016-10-07
BRCA2	c.6683T>C	p.(Val2228Ala)	6911T>C	V2228A			1.0756788212	0.21732887583		0.233776	0.02	0.00474829	Likely Benign	Multifac new calc		>0 & <0.0001	5.65291e-05	East Asian																				missense_variant								Uncertain_significance	uncertain_significance	2016-08-02|2003-12-23|2016-05-12|2016-02-27|2015-12-03	4
BRCA2	c.6694A>G	p.(Lys2232Glu)	6922A>G	K2232E			1.0246153856	0.77632280179		0.795432	0.02			Combined LR is not <0.5 or >2	1 count - Not informative	1 count	9.74507e-06	European (Non-Finnish)	Y																			missense_variant								Uncertain_significance	uncertain_significance	2015-08-31	1
BRCA2	c.6698C>A	p.(Ala2233Asp)	6926C>A	A2233D			1.1292870866	0.15690447091		0.17719	0.02	0.0036031	Likely Benign	Multifac new calc		>0 & <0.0001	6.71862e-05	African																				missense_variant								Uncertain_significance	uncertain_significance	2017-04-11|2002-06-20|2017-08-04|2017-06-06|2017-08-24	2
BRCA2	c.66A>T	p.(=)	294A>T	A22A			1.0246153856	0.93574239983		0.958776	0.97			Combined LR is not <0.5 or >2	supporting in favour of pathogenicity	Absent																						"splice_region_variant,synonymous_variant"								Uncertain_significance	uncertain_significance	2016-12-05|2017-01-17
BRCA2	c.67+1del		IVS2+1delG		0.14321728		1.0246153856	1.066689585		0.156529	0.97	0.835013	Uncertain	Multifac new calc	supporting in favour of pathogenicity	Absent																						splice_donor_variant								-	-	-
BRCA2	c.67+1G>A		IVS2+1G>A		2.2475375889	1.1145387197	1.2446517495	0.41438717769		1.29198	0.97			Combined LR is not <0.5 or >2	supporting in favour of pathogenicity	Absent																						splice_donor_variant	Impacts splicing	NA	Bonatti	RTPCR	exon 2 deletion	17011978	N	Pathogenic	pathogenic	2008-11-25|1999-06-21|2015-10-02|2015-11-19|2014-01-31|2016-01-18
BRCA2	c.67+1G>T		IVS2+1G>T		3.9063187541	1.191016	1.0498366885	1.4761651891		7.21011	0.97	0.995729	Pathogenic	Multifac new calc		Absent																						splice_donor_variant	Impacts splicing	NA	Houdayer	LCL with puromycin	Exon 2 deletion	22505045	N	Pathogenic	pathogenic	2015-07-06|2016-04-26|2011-09-29|2003-12-23|2015-10-02|2017-07-19|2015-01-28
BRCA2	c.67+2T>C		IVS2+2T>C				1.1292870866	1.8612528328		2.10189	0.97	0.985499	Likely Pathogenic	Multifac new calc		1 count	9.7746e-06	European (Non-Finnish)	Y																			splice_donor_variant	Impacts splicing	NA	Houdayer; Martínez-Ferrandis	PAXgene ; RTPCR	Exon 2 deletion ; exon 2 deletion	22505045; 14517958	N; N	Pathogenic	pathogenic	2017-03-02|2004-02-20|2015-10-02|2016-10-27|2017-01-01	1
BRCA2	c.67+3A>G		IVS2+3A>G			0.89				0.89	0.97			Combined LR is not <0.5 or >2	supporting in favour of pathogenicity	Absent																						"splice_region_variant,intron_variant"	Impacts splicing	NA	Parsons; Leman	RTPCR; NA	exon 2 deletion; Exon 2 deletion and exon 2 and 3 deletion	24302565; 29750258	N; NA	-	-	-
BRCA2	c.67+4T>C		IVS2+4T>C				1.0756788212	2.699677429		2.90399	0.04	0.107939	Uncertain	Multifac new calc	supporting in favour of pathogenicity	Absent																						"splice_region_variant,intron_variant"	No aberration	None	Leman	NA	no aberration	29750258	NA	Conflicting_interpretations_of_pathogenicity	uncertain_significance|likely_benign|benign	2008-08-25|2016-04-21|2017-07-28|2015-09-21|2016-05-27|2017-07-05|2017-02-08
BRCA2	c.67+62T>G		IVS2+62T>G			0.671616				0.671616	0.02			Combined LR is not <0.5 or >2	strong in favour of benign	≥0.0001 & <0.01	0.00233281	European (Non-Finnish)																				intron_variant	No aberration	None	Rodríguez-Balada	cDNA Sequencing	no aberration	27886673	N	Conflicting_interpretations_of_pathogenicity	uncertain_significance|likely_benign|benign	2010-12-17|2017-10-25|2017-05-01|2015-03-11	73
BRCA2	c.67+82C>G		IVS2+82C>G			1.4678583309e-018			2.61E-116	3.83272e-134	0.02	7.82187e-136	Benign	Multifac new calc		≥0.0001 & <0.01	0.00479772	European (Non-Finnish)																				intron_variant								Conflicting_interpretations_of_pathogenicity	benign|uncertain_significance	2017-08-14|2010-12-17|2016-02-04	87
BRCA2	c.6710A>T	p.(Asp2237Val)	6938A>T	D2237V	1.8324	0.534336				0.979117	0.02			Combined LR is not <0.5 or >2	supporting in favour of pathogenicity	Absent																						missense_variant								-	-	-
BRCA2	c.6713A>G	p.(Asp2238Gly)	6941A>G	D2238G			1.0498366885	2.4005038089		2.52014	0.02	0.0489156	Uncertain	Multifac new calc	1 count - Not informative	1 count	0.000114758	African	Y																			missense_variant								Conflicting_interpretations_of_pathogenicity	uncertain_significance|likely_benign	2002-05-29|2015-10-05|2015-11-25|2017-03-02	1
BRCA2	c.6714T>G	p.(Asp2238Glu)	6942T>G	D2238E			1.1021570725	0.77257194208		0.851496	0.02			Combined LR is not <0.5 or >2	1 count - Not informative	1 count	9.74203e-06	European (Non-Finnish)	Y																			missense_variant								Uncertain_significance	uncertain_significance	2002-05-29|2014-03-04|2016-04-01	1
BRCA2	c.6725A>T	p.(Asp2242Val)	6953A>T	D2242V	1.6926	1.06				1.79416	0.02			Combined LR is not <0.5 or >2	supporting in favour of pathogenicity	Absent																						missense_variant								-	-	-
BRCA2	c.6737C>G	p.(Pro2246Arg)	6965C>G	P2246R			1.0246153856	0.39973152851		0.409571	0.02	0.00828931	Likely Benign	Multifac new calc		Absent																						missense_variant								Uncertain_significance	uncertain_significance	2014-12-29|2017-09-18|2017-05-05
BRCA2	c.6739A>G	p.(Ser2247Gly)	6967A>G	S2247G			1.3066810542	0.4920196842		0.642913	0.02			Combined LR is not <0.5 or >2	moderate in favour of benign	>0 & <0.0001	6.77461e-05	European (Non-Finnish)																				missense_variant								Conflicting_interpretations_of_pathogenicity	likely_benign|uncertain_significance	2011-02-25|2002-05-29|2016-05-20|2017-06-07|2015-06-03|2017-05-25|2016-09-09	8
BRCA2	c.6741T>A	p.(Ser2247Arg)	6969T>A	S2247R			1.0498366885	1.066689585		1.11985	0.02			Combined LR is not <0.5 or >2	supporting in favour of pathogenicity	Absent																						missense_variant								Uncertain_significance	uncertain_significance	2016-04-30|2002-05-29
BRCA2	c.6746C>A	p.(Ala2249Asp)	6974C>A	A2249D			1.0246153856	0.47272735492		0.484364	0.02	0.00978822	Likely Benign	Multifac new calc		Absent																						missense_variant								-	-	-
BRCA2	c.6785T>G	p.(Met2262Arg)	7013T>G	M2262R			1.1292870866	0.7073295996		0.798778	0.02			Combined LR is not <0.5 or >2	1 count - Not informative	1 count	9.74716e-06	European (Non-Finnish)	Y																			missense_variant								Conflicting_interpretations_of_pathogenicity	likely_benign|uncertain_significance	2017-12-04|2012-11-30|2004-02-20|2016-03-24|2017-07-18	1
BRCA2	c.6796A>C	p.(Asn2266His)	7024A>C	N2266H			1.0756788212	0.97618543081		1.05006	0.02			Combined LR is not <0.5 or >2	1 count - Not informative	1 count	9.75914e-06	European (Non-Finnish)	Y																			missense_variant								Uncertain_significance	uncertain_significance	2017-04-18|2003-12-23|2015-12-10|2016-07-15|2012-12-05	1
BRCA2	c.679G>A	p.(Ala227Thr)	907G>A	A227T			0.04098461224	0.8458042607		0.034665	0.04	0.00144229	Likely Benign	Multifac new calc		Absent																						"missense_variant,splice_region_variant"								Uncertain_significance	uncertain_significance	2006-11-17|2014-11-03|2017-07-31|2017-07-25
BRCA2	c.6803G>A	p.(Arg2268Lys)	7031G>A	R2268K		1.06	1.3066810542	1.3289717219		1.84073	0.02			Combined LR is not <0.5 or >2	strong in favour of benign	≥0.0001 & <0.01	0.00051966	African																				missense_variant								Conflicting_interpretations_of_pathogenicity	likely_benign|uncertain_significance|benign	2017-07-27|2015-03-12|2012-03-27|2017-04-10|2010-12-28|2004-02-20|2014-11-03|2015-08-15|2017-06-23|2015-07-06	12
BRCA2	c.681+1G>A		IVS8+1G>A		1.9419	1.08				2.09725	0.97	0.985467	Likely Pathogenic	Multifac new calc		Absent																						splice_donor_variant								Pathogenic/Likely_pathogenic	likely_pathogenic|pathogenic	2013-05-22|2014-01-31
BRCA2	c.681+9A>G		IVS8+9A>G				1.0246153856	0.65627576788		0.67243	0.02			Combined LR is not <0.5 or >2	supporting in favour of pathogenicity	Absent																						intron_variant								Uncertain_significance	uncertain_significance|uncertain_significance	2007-11-15|2004-02-20
BRCA2	c.681T>C	p.(=)	909T>C	A227A			1.0246153856	0.86955881356		0.890963	0.04			Combined LR is not <0.5 or >2	supporting in favour of pathogenicity	Absent																						"splice_region_variant,synonymous_variant"								-	-	-
BRCA2	c.682-12_682-11del		IVS8-12delTA			0.37	1.1570849263	1.1463415621		0.490773	0.34	0.201802	Uncertain	Multifac calc updated	strong in favour of benign	≥0.0001 & <0.01	0.00014312	European (Non-Finnish)																				intron_variant	No aberration	None	Whiley; Spearman	RTPCR; RTPCR	no aberration; no aberration	21394826; 18824701	Y; N	-	-	-	24
BRCA2	c.682-13A>G		IVS8-13A>G				1.0756788212	1.066689585		1.14742	0.04			Combined LR is not <0.5 or >2	supporting in favour of pathogenicity	Absent																						intron_variant								Conflicting_interpretations_of_pathogenicity	uncertain_significance|benign|likely_benign	2012-01-03|1999-04-12|2017-06-27|2017-11-01
BRCA2	c.682-1G>C		IVS8-1G>C				1.0246153856	1.3946070031		1.42894	0.97			Combined LR is not <0.5 or >2	supporting in favour of pathogenicity	Absent																						splice_acceptor_variant								Pathogenic/Likely_pathogenic	pathogenic|likely_pathogenic	2004-02-20|2016-06-23|2014-01-31
BRCA2	c.6823G>A	p.(Glu2275Lys)	7051G>A	E2275K	1.0415					1.0415	0.02			Combined LR is not <0.5 or >2	supporting in favour of pathogenicity	Absent																						missense_variant								Uncertain_significance	uncertain_significance	2013-11-22|2014-04-23
BRCA2	c.6826C>T	p.(Pro2276Ser)	7054C>T	P2276S			1.0246153856	0.57864754205		0.592891	0.02			Combined LR is not <0.5 or >2	supporting in favour of pathogenicity	Absent																						missense_variant								Uncertain_significance	uncertain_significance	2016-06-06|2001-01-17|2015-04-02
BRCA2	c.6829C>T	p.(Leu2277Phe)	7057C>T	L2277F			1.0246153856	0.71360017434		0.731166	0.02			Combined LR is not <0.5 or >2	supporting in favour of pathogenicity	Absent																						missense_variant								Uncertain_significance	uncertain_significance	2017-03-20
BRCA2	c.6841+3A>T		IVS11+3A>T				1.0246153856	1.1463415621		1.17456	0.97			Combined LR is not <0.5 or >2	supporting in favour of pathogenicity	Absent																						"splice_region_variant,intron_variant"								Conflicting_interpretations_of_pathogenicity	uncertain_significance|likely_benign	2001-02-16|2016-10-06|2017-03-07
BRCA2	c.6842-11T>A		IVS11-11T>A				1.0246153856	0.50178087899		0.514132	0.34			Combined LR is not <0.5 or >2	supporting in favour of pathogenicity	Absent																						intron_variant								Conflicting_interpretations_of_pathogenicity	uncertain_significance|likely_benign	2004-02-20|2017-04-28
BRCA2	c.6842-14A>G		IVS11-14A>G				1.0246153856	0.37483706225		0.384064	0.34	0.165172	Uncertain	Multifac new calc	moderate in favour of benign	>0 & <0.0001	3.4965e-05	South Asian																				intron_variant								Conflicting_interpretations_of_pathogenicity	likely_benign|uncertain_significance	2017-07-12|2004-02-20|2015-11-20	2
BRCA2	c.6842-14A>T		IVS11-14A>T				1.1292870866	7.2810388109		8.22238	0.34	0.809006	Uncertain	Multifac new calc	supporting in favour of pathogenicity	Absent																						intron_variant								Likely_benign	likely_benign	2017-03-27|2017-02-09
BRCA2	c.6842-19A>G		IVS11-19A>G				1.1292870866	0.47272735492		0.533845	0.34			Combined LR is not <0.5 or >2	strong in favour of benign	≥0.0001 & <0.01	0.00012033	Latino																				intron_variant								Conflicting_interpretations_of_pathogenicity	likely_benign|uncertain_significance	2017-05-23|2002-05-29|2017-05-07	5
BRCA2	c.6842-30_6842-3del		IVS11-30del28				1.0246153856	1.1260270796		1.15374	0.97			Combined LR is not <0.5 or >2	supporting in favour of pathogenicity	Absent																						"splice_region_variant,intron_variant"								-	-	-
BRCA2	c.6842-84C>T		IVS11-84C>T		0.5456	1.06				0.578336	0.02			Combined LR is not <0.5 or >2	1 count - Not informative	1 count	6.5189e-05	European (Non-Finnish)	Y																			intron_variant								-	-	-	1
BRCA2	c.6842G>T	p.(Gly2281Val)	7070G>T	G2281V	0.47935305	1.06				0.508114	0.34			Combined LR is not <0.5 or >2	supporting in favour of pathogenicity	Absent																						"missense_variant,splice_region_variant"								Uncertain_significance	uncertain_significance	2017-02-07|2002-05-29|2016-04-14|2016-04-11
BRCA2	c.6848C>A	p.(Pro2283His)	7076C>A	P2283H			1.0246153856	2.604431758		2.66854	0.02	0.0516473	Uncertain	Multifac new calc	strong in favour of benign	≥0.0001 & <0.01	0.000179426	Latino																				missense_variant								Uncertain_significance	uncertain_significance	2004-02-20|2015-08-27|2016-07-15|2012-11-29	6
BRCA2	c.6871A>G	p.(Asn2291Asp)	7099A>G	N2291D			1.0246153856	0.39973152851		0.409571	0.02	0.00828931	Likely Benign	Multifac new calc		Absent																						missense_variant								Conflicting_interpretations_of_pathogenicity	uncertain_significance|likely_benign	2002-05-29|2016-07-15|2016-10-01|2017-09-18|2017-11-03
BRCA2	c.6926G>A	p.(Ser2309Asn)	7154G>A	S2309N			1.0246153856	0.56175280074		0.575581	0.02			Combined LR is not <0.5 or >2	supporting in favour of pathogenicity	Absent																						missense_variant								-	-	-
BRCA2	c.6935A>T	p.(Asp2312Val)	7163A>T	D2312V	0.012400000356		0.0018513355545	1.1591016644		2.6609e-05	0.5	2.66083e-05	Benign	Multifac calc updated		≥0.0001 & <0.01	0.00190476	South Asian		Mesman	No functional impact					Yes	78	46	3									"missense_variant,splice_region_variant"	Slight up-regulation of exon 12 skipping (Brandao), or no aberration (Houdayer). Regardless full-length transcript was the major transcript detected, and transcript with exon 12 skipping is predicted in-frame and functional.	None	Brandao; Houdayer	RTPCR; Stimulated T lymphocytes with puromycin	Exon 12 Deletion, Full Length transcript; no aberration	21638052; 22505045	Y; Y	Conflicting_interpretations_of_pathogenicity	benign|likely_benign|uncertain_significance	2017-06-06|2015-07-10|2016-06-14|2002-05-29|2016-07-29|2014-11-19|2017-07-12|2016-07-11|0000-00-00|2017-12-07|2015-06-04|2017-06-05|2016-06-27	61
BRCA2	c.6937+23A>G		IVS12+23A>G			0.89				0.89	0.02			Combined LR is not <0.5 or >2	moderate in favour of benign	>0 & <0.0001	3.31411e-05	South Asian																				intron_variant								-	-	-	2
BRCA2	c.6938-121C>T		IVS12-121C>T		1.8093					1.8093	0.02			Combined LR is not <0.5 or >2	supporting in favour of pathogenicity	Absent																						intron_variant								-	-	-
BRCA2	c.6938-2A>C		IVS12-2A>C				1.0246153856	0.49198112772		0.504091	0.97			Combined LR is not <0.5 or >2	supporting in favour of pathogenicity	Absent																						splice_acceptor_variant								Pathogenic	pathogenic	2015-10-02
BRCA2	c.6938-2A>G		IVS12-2A>G				1.0756788212	5.302398984		5.70368	0.97	0.994607	Pathogenic	Multifac new calc		Absent																						splice_acceptor_variant								Pathogenic/Likely_pathogenic	likely_pathogenic|pathogenic	2011-01-14|2003-12-23|2015-10-02|2017-05-24|2015-05-06
BRCA2	c.6938-3T>C		IVS12-3T>C				1.0756788212	0.53230380746		0.572588	0.34			Combined LR is not <0.5 or >2	1 count - Not informative	1 count	9.81162e-06	European (Non-Finnish)	Y																			"splice_region_variant,intron_variant"	No aberration	None	Brandao	RTPCR	no aberration	21638052	Y	Uncertain_significance	uncertain_significance	2015-04-07	1
BRCA2	c.6943A>C	p.(Ile2315Leu)	7171A>C	I2315L			1.0756788212	0.49198112772		0.529214	0.02			Combined LR is not <0.5 or >2	supporting in favour of pathogenicity	Absent																						missense_variant								Conflicting_interpretations_of_pathogenicity	uncertain_significance|likely_benign	1999-04-12|2015-11-06|2016-05-16|2017-05-30|2016-12-22
BRCA2	c.694T>C	p.(Tyr232His)	922T>C	Y232H			1.0498366885	0.82395987722		0.865023	0.02			Combined LR is not <0.5 or >2	1 count - Not informative	1 count	6.48508e-05	European (Non-Finnish)	Y																			missense_variant								Uncertain_significance	uncertain_significance	2006-01-06|2016-04-21|2013-11-27|2014-07-22|2016-09-15	1
BRCA2	c.6953G>A	p.(Arg2318Gln)	7181G>A	R2318Q	0.19547682288	1.086957	1.1855670103	0.046302401709		0.0116637	0.02	0.000237979	Benign	Multifac calc updated		>0 & <0.0001	2.93927e-05	Latino																				missense_variant								Conflicting_interpretations_of_pathogenicity	likely_benign|uncertain_significance	2012-03-29|2002-05-29|2015-07-29|2017-05-16|2013-07-03|2017-04-20|2017-05-07	2
BRCA2	c.6956G>C	p.(Arg2319Thr)	7184G>C	R2319T			1.0756788212	2.604292537		2.80138	0.02	0.0540793	Uncertain	Multifac new calc	supporting in favour of pathogenicity	Absent																						missense_variant								Uncertain_significance	uncertain_significance	2015-12-25|2004-02-20|2016-10-19|2016-06-10|2015-11-14
BRCA2	c.6986C>T	p.(Pro2329Leu)	7214C>T	P2329L		1.06	1.1292870866	1.210693186		1.44925	0.02			Combined LR is not <0.5 or >2	1 count - Not informative	1 count	9.77307e-06	European (Non-Finnish)	Y																			missense_variant								Conflicting_interpretations_of_pathogenicity	likely_benign|uncertain_significance	2017-03-01|2017-06-19|2012-04-23|2002-06-20|2016-08-08|2017-03-03|2016-12-19	1
BRCA2	c.6991A>G	p.(Thr2331Ala)	7219A>G	T2331A			1.1021570725	0.41236445628		0.45449	0.02	0.00919007	Likely Benign	Multifac new calc		Absent																						missense_variant								Uncertain_significance	uncertain_significance	2004-02-20|2016-03-25|2016-05-24|2016-10-15
BRCA2	c.6995G>A	p.(Cys2332Tyr)	7223G>A	C2332Y			1.0246153856	0.39973152851		0.409571	0.02	0.00828931	Likely Benign	Multifac new calc		Absent																						missense_variant								Uncertain_significance	uncertain_significance	2015-09-28|2015-09-23
BRCA2	c.7007+1G>C		IVS13+1G>C		0.33400949863	0.5184	1.1292870866	0.56815975485		0.111096	0.97	0.782235	Uncertain	Multifac calc updated	supporting in favour of pathogenicity	Absent																						splice_donor_variant	Impacts splicing	NA	Houdayer; Whiley	LCL with puromycin ; RTPCR	Exon 13 deletion ; exon 13 deletion and exon 12 and 13 deletion	22505045; 21394826	N; N	Pathogenic	pathogenic	2015-10-02|2017-01-06|2017-09-15
BRCA2	c.7007+31A>T		IVS13+31A>T		0.1175	0.7632				0.089676	0.02	0.00182678	Likely Benign	Multifac new calc		≥0.0001 & <0.01	0.000672805	South Asian																				intron_variant								Uncertain_significance	uncertain_significance	2016-04-21	22
BRCA2	c.7007+4A>G		IVS13+4A>G		0.9994	1.07				1.06936	0.34			Combined LR is not <0.5 or >2	supporting in favour of pathogenicity	Absent																						"splice_region_variant,intron_variant"								Conflicting_interpretations_of_pathogenicity	uncertain_significance|pathogenic	2016-01-06|2015-10-02|2016-11-16|2017-09-21
BRCA2	c.7007+5G>A		IVS13+5G>A			1.593	1.1855670103	0.77878636238		1.47082	0.34			Combined LR is not <0.5 or >2	supporting in favour of pathogenicity	Absent																						"splice_region_variant,intron_variant"								Uncertain_significance	uncertain_significance	2015-06-04|2012-05-01|2004-02-20|2016-09-09|2016-08-29
BRCA2	c.7007+5G>C		IVS13+5G>C		8.554	0.9523	1.0756788212	4.7518734092		41.6381	0.34	0.955456	Likely Pathogenic	Multifac new calc		Absent																						"splice_region_variant,intron_variant"								Uncertain_significance	uncertain_significance	0000-00-00
BRCA2	c.7007G>A	p.(Arg2336His)	7235G>A	R2336H	48.565094771	0.82955719822	2.4589646519	20.329756253		2013.98	0.34	0.999037	Pathogenic	Multifac calc updated		Absent																						"missense_variant,splice_region_variant"	Multiple aberrations, exon 13 and exon12/13 skipping were seen in patient only, exon 12 skipping was observed in both patient and control. Houdayer 2S indicates that this skipping isn't complete (no allele specific results from Machackova).	Partial	Houdayer; Machackova; Sanz; Thomassen	PAXgene; RTPCR; RTPCR/minigene; RTPCR	upregulation of exon 12/13 deletion; exon 12 deletion; exon 12&13 deletion; exon 13 deletion; exon 13 deletion; exon 13 deletion	22505045; 18489799; 20215541; 21769658	Y; N; N; Y	Pathogenic	pathogenic	2002-07-26|2012-10-25|2004-02-20|2015-10-02|2015-06-30|0000-00-00|2015-09-21|2017-07-10|2014-01-31|2013-01-22|2016-04-01|2017-03-06|2017-07-26|2017-04-18|2017-06-20|2016-10-24|2017-02-23
BRCA2	c.7007G>C	p.(Arg2336Pro)	7235G>C	R2336P			1.2752893241	0.71538484741		0.912323	0.34			Combined LR is not <0.5 or >2	1 count - Not informative	1 count	9.85086e-06	European (Non-Finnish)	Y																			"missense_variant,splice_region_variant"	Multiple aberrations, exon 13 and exon12/13 skipping were seen in patient only, exon 12 skipping was observed in both patient and control. Houdayer 2S indicates that this skipping isn't complete	Partial	Houdayer	LCL without puromycin	upregulation of exon 12/13 deletion	22505045	Y	Pathogenic	pathogenic	2017-08-10|2014-01-31|2013-01-08|2017-08-23|2011-05-04|2006-05-05|2015-10-02|2016-12-07|2016-03-10|2017-10-18|2017-02-23	1
BRCA2	c.7008-?_7805+?del	p.?	Exon 14-16del		2786.0352949	18.119567394				50481.8	0.81	0.999995	Pathogenic	Multifac new calc		Variant not assessable in gnomAD																						"frameshift_variant,splice_region_variant"								Pathogenic	Pathogenic	2015-10-02
BRCA2	c.7008-1G>A		IVS13-1G>A		1.9957	1.79				3.5723	0.97	0.991417	Pathogenic	Multifac new calc		Absent																						splice_acceptor_variant								Pathogenic/Likely_pathogenic	likely_pathogenic|pathogenic	2015-09-02|2015-10-02|2017-08-17
BRCA2	c.7008-20_7008-17del		IVS13-20del4				0.046283392163	2.0512773506		0.0949401	0.04	0.00394025	Likely Benign	Multifac new calc		1 count	6.48088e-05	European (Non-Finnish)	Y																			intron_variant								-	-	-	1
BRCA2	c.7008-20A>G		IVS13-20A>G				1.0246153856	0.51202797937		0.524632	0.04			Combined LR is not <0.5 or >2	1 count - Not informative	1 count	3.28472e-05	South Asian	Y																			intron_variant								Uncertain_significance	uncertain_significance	0000-00-00	1
BRCA2	c.7008-2A>G		IVS13-2A>G		1.5209		1.0246153856	2.5011260104		3.8976	0.97	0.992127	Pathogenic	Multifac new calc		Absent																						splice_acceptor_variant	Impacts splicing	NA	Bonatti	RTPCR	exon 14 deletion	17011978	N	Pathogenic	pathogenic	2004-02-20|2015-10-02|2014-01-31|2016-10-17
BRCA2	c.7008-62A>G		IVS13-62A>G		1.8320648623	1.43E-28			1.65E-234	4.32454e-262	0.02	8.82559e-264	Benign	Multifac new calc		≥0.0001 & <0.01	0.00531501	European (Non-Finnish)																				intron_variant	No aberration	None	Houdayer; Rodríguez-Balada	PAXgene ; cDNA Sequencing	no aberration ; no aberration	22505045; 27886673	N; N	Conflicting_interpretations_of_pathogenicity	benign|uncertain_significance|likely_benign	2015-11-13|2015-02-16|2010-12-17|2014-04-12|2014-10-30|2014-10-09|0000-00-00|2016-05-05|2017-03-30|2014-12-05	105
BRCA2	c.7008-9C>T		IVS13-9C>T				1.0498366885	1.1284039576		1.18464	0.04			Combined LR is not <0.5 or >2	1 count - Not informative	1 count	9.77422e-06	European (Non-Finnish)	Y																			intron_variant								Likely_benign	likely_benign	2017-07-25	1
BRCA2	c.7010C>T	p.(Thr2337Ile)	7238C>T	T2337I			1.1292870866	0.51032910428		0.576308	0.04			Combined LR is not <0.5 or >2	moderate in favour of benign	>0 & <0.0001	5.94046e-05	European (Non-Finnish)																				"missense_variant,splice_region_variant"								Conflicting_interpretations_of_pathogenicity	uncertain_significance|likely_benign	2015-09-17|2016-12-05|2002-05-29|0000-00-00|2016-04-15|2017-02-23	7
BRCA2	c.7021C>T	p.(Arg2341Cys)	7249C>T	R2341C			1.0756788212	0.49198112772		0.529214	0.02			Combined LR is not <0.5 or >2	moderate in favour of benign	>0 & <0.0001	5.65355e-05	East Asian																				missense_variant								Uncertain_significance	uncertain_significance	2008-07-01|2016-05-25|2017-11-06|2017-05-09	6
BRCA2	c.7022G>A	p.(Arg2341His)	7250G>A	R2341H			1.0246153856	0.49198112772		0.504091	0.02			Combined LR is not <0.5 or >2	supporting in favour of pathogenicity	Absent																						missense_variant								Uncertain_significance	uncertain_significance	2017-08-29|2017-03-24
BRCA2	c.7025A>C	p.(Gln2342Pro)	7253A>C	Q2342P			1.0246153856	0.23086131561		0.236544	0.02	0.00480424	Likely Benign	Multifac new calc		Absent																						missense_variant								-	-	-
BRCA2	c.7040C>A	p.(Pro2347Gln)	7268C>A	P2347Q			1.1021570725	0.76683846555		0.845176	0.02			Combined LR is not <0.5 or >2	supporting in favour of pathogenicity	Absent																						missense_variant								Uncertain_significance	uncertain_significance	2015-05-16|2003-12-23|2015-07-21|2017-08-23|2015-01-19
BRCA2	c.7051G>A	p.(Ala2351Thr)	7279G>A	A2351T		0.320679	1.3388455266	0.41328900617		0.177441	0.02	0.00360819	Likely Benign	Multifac new calc		≥0.0001 & <0.01	0.000197316	South Asian																				missense_variant								Uncertain_significance	uncertain_significance	2017-07-27|2002-05-29|2016-09-13|2017-10-10|2015-04-08|2017-03-06|2017-05-23	13
BRCA2	c.7051G>C	p.(Ala2351Pro)	7279G>C	A2351P			1.0756788212	0.64108833693		0.689605	0.02			Combined LR is not <0.5 or >2	moderate in favour of benign	>0 & <0.0001	9.76296e-06	European (Non-Finnish)																				missense_variant								Uncertain_significance	uncertain_significance	2017-04-11|2003-12-23|2016-07-11|2017-05-18|2015-06-19|2016-10-24	2
BRCA2	c.7052C>G	p.(Ala2351Gly)	7280C>G	A2351G		1.54	1.88183995	2.0753939898		6.01456	0.02	0.109327	Uncertain	Multifac calc updated	strong in favour of benign	≥0.0001 & <0.01	0.00187013	East Asian																				missense_variant								Conflicting_interpretations_of_pathogenicity	benign|uncertain_significance|likely_benign|not_provided	2012-05-01|2002-05-29|2014-07-24|2014-10-09|2015-09-21|2013-09-19|2017-10-23|2012-11-15|2016-12-05|2015-07-17|2017-08-17|2016-06-14|2016-03-21	37
BRCA2	c.7057G>C	p.(Gly2353Arg)	7285G>C	G2353R	0.34499999399	0.79585704583	0.079024989053	0.93779103517	1.88E+00	0.0383464	0.02	0.000781968	Benign	Multifac calc updated		>0 & <0.0001	6.76133e-05	African		Mesman	No functional impact					Yes	82	108	1/2									missense_variant								Conflicting_interpretations_of_pathogenicity	uncertain_significance|benign|not_provided|likely_benign	2002-05-29|2011-02-25|2014-07-24|2013-09-19|2017-08-21|2016-03-28|2012-08-07|2015-10-16|2016-03-02|2017-07-27|2016-06-14|2016-11-14	10
BRCA2	c.7072T>C	p.(Ser2358Pro)	7300T>C	S2358P			1.0246153856	1.1463415621		1.17456	0.02			Combined LR is not <0.5 or >2	moderate in favour of benign	>0 & <0.0001	6.56944e-05	South Asian																				missense_variant								Uncertain_significance	uncertain_significance	2003-12-23|2015-05-13	2
BRCA2	c.707A>G	p.(His236Arg)	935A>G	H236R			1.0246153856	1.1066163224		1.13386	0.02			Combined LR is not <0.5 or >2	supporting in favour of pathogenicity	Absent																						missense_variant								Uncertain_significance	uncertain_significance	2003-12-23|2016-07-15
BRCA2	c.7088A>G	p.(Tyr2363Cys)	7316A>G	Y2363C			1.0498366885	3.1277786392		3.28366	0.02	0.0628047	Uncertain	Multifac new calc	1 count - Not informative	1 count	5.65355e-05	East Asian	Y																			missense_variant								Uncertain_significance	uncertain_significance	2002-05-29|2016-09-13	1
BRCA2	c.7093C>T	p.(His2365Tyr)	7321C>T	H2365Y	1.8819	1.1236	1.0498366885	0.8458042607		1.87759	0.02			Combined LR is not <0.5 or >2	supporting in favour of pathogenicity	Absent																						missense_variant								Uncertain_significance	uncertain_significance	2015-07-13|2016-05-07
BRCA2	c.7096C>G	p.(Leu2366Val)	7324C>G	L2366V			1.2147502125	0.44016766582		0.534694	0.02			Combined LR is not <0.5 or >2	moderate in favour of benign	>0 & <0.0001	1.95141e-05	European (Non-Finnish)																				missense_variant								Conflicting_interpretations_of_pathogenicity	likely_benign|uncertain_significance	2012-05-01|2002-05-29|2016-01-19|2017-07-03|2015-03-27|2017-05-31|2017-04-17	2
BRCA2	c.710A>G	p.(Asp237Gly)	938A>G	D237G			1.0246153856	0.49198112772		0.504091	0.02			Combined LR is not <0.5 or >2	supporting in favour of pathogenicity	Absent																						missense_variant								Uncertain_significance	uncertain_significance	2014-09-02|2015-11-01
BRCA2	c.7118G>C	p.(Ser2373Thr)	7346G>C	S2373T			1.0246153856	0.35169149045		0.360349	0.02	0.00730036	Likely Benign	Multifac new calc		Absent																						missense_variant								Uncertain_significance	uncertain_significance	1999-06-22
BRCA2	c.7177A>G	p.(Met2393Val)	7405A>G	M2393V			1.0498366885	0.47813548428		0.501964	0.3			Combined LR is not <0.5 or >2	moderate in favour of benign	>0 & <0.0001	2.92124e-05	Latino																				missense_variant								Uncertain_significance	uncertain_significance	2017-06-13|2001-10-29|2009-10-27|2016-12-22|2017-08-24	2
BRCA2	c.7188G>T	p.(Leu2396Phe)	7416G>T	L2396F			0.041993464006	0.21469682103		0.00901586	0.02	0.000183963	Benign	Multifac calc updated		>0 & <0.0001	8.54896e-05	Latino																				missense_variant								Conflicting_interpretations_of_pathogenicity	benign|likely_benign|uncertain_significance	2014-11-19|2015-09-25|2016-04-26|2017-08-10	5
BRCA2	c.7196C>T	p.(Thr2399Ile)	7424C>T	T2399I			1.0246153856	0.55239949608		0.565997	0.02			Combined LR is not <0.5 or >2	supporting in favour of pathogenicity	Absent																						missense_variant								Uncertain_significance	uncertain_significance	2014-08-12
BRCA2	c.7232A>C	p.(Lys2411Thr)	7460A>C	K2411T			0.057606717875	0.14593738826		0.00840697	0.03	0.000259942	Benign	Multifac calc updated		>0 & <0.0001	4.87225e-05	European (Non-Finnish)																				missense_variant								Conflicting_interpretations_of_pathogenicity	likely_benign|uncertain_significance|benign	2017-07-19|2004-02-20|2014-08-13|0000-00-00|2017-07-28|2014-11-19|2017-02-10|2017-12-07|2013-11-08|2017-02-09|2017-03-17	15
BRCA2	c.7237A>G	p.(Lys2413Glu)	7465A>G	K2413E			1.0498366885	0.74525763898		0.782399	0.03			Combined LR is not <0.5 or >2	supporting in favour of pathogenicity	Absent																						missense_variant								Uncertain_significance	uncertain_significance	2016-07-21
BRCA2	c.7241C>T	p.(Ser2414Leu)	7469C>T	S2414L			1.0246153856	2.7926569687		2.8614	0.03	0.0813019	Uncertain	Multifac calc updated	supporting in favour of pathogenicity	Absent																						missense_variant								Uncertain_significance	uncertain_significance	2003-12-23|2017-05-12
BRCA2	c.7252A>G	p.(Arg2418Gly)	7480A>G	R2418G		0.89				0.89	0.03			Combined LR is not <0.5 or >2	supporting in favour of pathogenicity	Absent																						missense_variant								Conflicting_interpretations_of_pathogenicity	uncertain_significance|likely_benign	2017-08-10|2003-12-23|2015-11-18|2013-06-20|2016-05-12|2016-12-05
BRCA2	c.7313A>G	p.(Asp2438Gly)	7541A>G	D2438G			1.1292870866	2.1773061709		2.4588	0.03	0.0706712	Uncertain	Multifac new calc	supporting in favour of pathogenicity	Absent																						missense_variant								Conflicting_interpretations_of_pathogenicity	uncertain_significance|likely_benign	2016-12-15|2004-02-20|2016-04-11|2017-08-07|2017-07-27
BRCA2	c.7322G>C	p.(Gly2441Ala)	7550G>C	G2441A			1.0246153856	1.4797634169		1.51619	0.03			Combined LR is not <0.5 or >2	supporting in favour of pathogenicity	Absent																						missense_variant								Uncertain_significance	uncertain_significance	2017-06-01|2004-02-20
BRCA2	c.7336A>G	p.(Lys2446Glu)	7564A>G	K2446E	1.06					1.06	0.03			Combined LR is not <0.5 or >2	supporting in favour of pathogenicity	Absent																						missense_variant	No aberration	None	Walker	RTPCR	no aberration	20513136	Y	-	-	-
BRCA2	c.7381A>G	p.(Asn2461Asp)	7609A>G	N2461D			1.0246153856	0.98822876176		1.01255	0.03			Combined LR is not <0.5 or >2	supporting in favour of pathogenicity	Absent																						missense_variant								-	-	-
BRCA2	c.7394C>T	p.(Ala2465Val)	7622C>T	A2465V			1.0246153856	0.71360017434		0.731166	0.03			Combined LR is not <0.5 or >2	strong in favour of benign	≥0.0001 & <0.01	0.000155974	East Asian																				missense_variant								Uncertain_significance	uncertain_significance	2002-05-29|2017-07-26|2017-07-13	4
BRCA2	c.73G>A	p.(Gly25Arg)	301G>A	G25R			1.0246153856	0.51612313396		0.528828	0.81			Combined LR is not <0.5 or >2	NA	NA			Y	Mesman	No functional impact					Yes	65	66	3									missense_variant								Uncertain_significance	uncertain_significance	2002-05-29|2016-05-24	1
BRCA2	c.7429C>T	p.(Pro2477Ser)	7657C>T	P2477S			1.0498366885	1.0826397424		1.13659	0.03			Combined LR is not <0.5 or >2	supporting in favour of pathogenicity	Absent																						missense_variant								Uncertain_significance	uncertain_significance	2002-05-29|2017-03-10
BRCA2	c.7435+10G>A		IVS14+10G>A		0.9403	0.88	1.0498366885	0.1135794182		0.0986667	0.02	0.00200956	Likely Benign	Multifac new calc		1 count	9.81508e-06	European (Non-Finnish)	Y																			intron_variant								Conflicting_interpretations_of_pathogenicity	likely_benign|uncertain_significance	2017-01-23|2016-06-14|2004-02-20|2016-09-30|2017-01-30	1
BRCA2	c.7435+6G>A		IVS14+6G>A		0.051734838734	1.1160679068	3.1251665144	0.10737499598		0.0193754	0.34	0.00988261	Likely Benign	Multifac calc updated		≥0.0001 & <0.01	0.00230101	African																				"splice_region_variant,intron_variant"	No aberration	None	Thomassen; Whiley; Leman	RTPCR; RTPCR; NA	no aberration; no aberration; no aberration	21769658; 21394826; 29750258	N; Y; NA	Conflicting_interpretations_of_pathogenicity	benign|uncertain_significance|likely_benign	2009-02-03|2002-05-29|2014-09-10|2017-08-01|2013-10-30|2016-05-25|2014-12-23|2014-08-13|2016-08-24|2017-06-19|2016-02-05|2016-01-05	73
BRCA2	c.7436-1G>T		IVS14-1G>T			1.15				1.15	0.97			Combined LR is not <0.5 or >2	supporting in favour of pathogenicity	Absent																						splice_acceptor_variant								-	-	-
BRCA2	c.7436-4A>G		IVS14-4A>G				1.1292870866	0.234725895		0.265073	0.34	0.120146	Uncertain	Multifac new calc	strong in favour of benign	≥0.0001 & <0.01	0.000113058	East Asian																				"splice_region_variant,intron_variant"								Conflicting_interpretations_of_pathogenicity	uncertain_significance|benign|likely_benign	2012-03-13|2003-12-23|2015-04-30|2017-05-16|2017-07-12|2012-11-14|2017-06-15|2017-07-28|2017-03-13	4
BRCA2	c.7436A>G	p.(Asp2479Gly)	7664A>G	D2479G			1.0246153856	0.49198112772		0.504091	0.04			Combined LR is not <0.5 or >2	supporting in favour of pathogenicity	Absent																						"missense_variant,splice_region_variant"								Uncertain_significance	uncertain_significance	2016-12-08
BRCA2	c.7448G>A	p.(Ser2483Asn)	7676G>A	S2483N	1.4358255361	0.192178	1.3066810542	0.99990238085		0.360523	0.03	0.0110272	Likely Benign	Multifac new calc		>0 & <0.0001	3.89674e-05	European (Non-Finnish)		Hart	No functional impact															Neutral	5.096	missense_variant								Conflicting_interpretations_of_pathogenicity	likely_benign|uncertain_significance|benign	2017-06-29|2017-04-20|2013-08-07|2012-05-01|2004-02-20|2015-12-10|2015-04-13|2017-04-13|2017-07-12|2017-07-03	4
BRCA2	c.7457A>G	p.(Asn2486Ser)	7685A>G	N2486S			1.0246153856	0.45936782741		0.470675	0.03	0.0143481	Likely Benign	Multifac new calc		Absent																						missense_variant								Uncertain_significance	uncertain_significance	2015-10-21|2017-09-22|2016-04-06
BRCA2	c.7463G>A	p.(Arg2488Lys)	7691G>A	R2488K			1.1021570725	1.8870321823		2.07981	0.03	0.0604364	Uncertain	Multifac new calc	moderate in favour of benign	>0 & <0.0001	2.91954e-05	Latino																				missense_variant	No aberration	None	Houdayer; Thery	PAXgene, Minigene ; RTPCR/minigene	no aberration ; no aberration	22505045; 21673748	N; N	Conflicting_interpretations_of_pathogenicity	likely_benign|uncertain_significance	2012-11-29|2002-05-29|2016-01-22|2015-08-07|2015-09-21|2017-11-16|2013-01-02|2017-04-04|2017-03-31|2017-02-07	3
BRCA2	c.7466A>G	p.(Asp2489Gly)	7694A>G	D2489G			1.0756788212	0.18151611424		0.195253	0.3	0.0772183	Uncertain	Multifac new calc	1 count - Not informative	1 count	9.73672e-06	European (Non-Finnish)	Y																			missense_variant								Uncertain_significance	uncertain_significance	2012-02-09|2002-05-29|2015-11-13|2017-03-09|2017-01-17	1
BRCA2	c.7484T>C	p.(Ile2495Thr)	7712T>C	I2495T			1.1021570725	0.6653366604		0.733306	0.81			Combined LR is not <0.5 or >2	moderate in favour of benign	>0 & <0.0001	2.5391e-05	European (Non-Finnish)		Mesman, Hart	No functional impact					Yes	58	84	3							Neutral	3.6126603947	missense_variant								Conflicting_interpretations_of_pathogenicity	likely_benign|uncertain_significance	2012-10-23|2004-02-20|2016-10-29|2017-08-09|2017-08-14|2016-04-12	3
BRCA2	c.7488G>C	p.(Lys2496Asn)	7716G>C	K2496N		1.07				1.07	0.03			Combined LR is not <0.5 or >2	strong in favour of benign	≥0.0001 & <0.01	0.000226091	East Asian																				missense_variant								Uncertain_significance	uncertain_significance	2017-06-19|2017-06-23	4
BRCA2	c.7491_7493del	p.(Lys2498del)	7719del3	K2498del			1.0498366885	0.6667954457		0.700026	0.81			Combined LR is not <0.5 or >2	supporting in favour of pathogenicity	Absent																						inframe_deletion								-	-	-
BRCA2	c.7499G>C	p.(Arg2500Thr)	7727G>C	R2500T			1.0756788212	0.28792720156		0.309717	0.03	0.009488	Likely Benign	Multifac new calc		1 count	9.73672e-06	European (Non-Finnish)	Y																			missense_variant								Conflicting_interpretations_of_pathogenicity	benign|uncertain_significance|likely_benign	2012-05-15|2004-02-20|2017-02-01|2014-11-19|2015-09-20|2016-06-14	1
BRCA2	c.7504C>T	p.(Arg2502Cys)	7732C>T	R2502C	0.1671	1.2213	3.1358914227	6.7197159369		4.30042	0.03	0.11739	Uncertain	Multifac new calc	strong in favour of benign	≥0.0001 & <0.01	0.00321816	African		Hart	No functional impact															Neutral	5.03662	missense_variant	No aberration	None	Houdayer	PAXgene	no aberration	22505045	N	Conflicting_interpretations_of_pathogenicity	variant_of_unknown_significance|benign|uncertain_significance|likely_benign	2012-07-13|2016-02-11|2017-08-08|2007-02-09|2002-05-29|2016-04-12|2015-10-09|2014-06-01|2018-01-30|2015-01-05|2014-11-05|2017-02-16|2016-06-23|2016-05-11|2017-04-07	91
BRCA2	c.7505G>A	p.(Arg2502His)	7733G>A	R2502H		0.1279686144	1.2752893241	0.107021619		0.0174656	0.03	0.000539882	Benign	Multifac calc updated		≥0.0001 & <0.01	0.000294869	South Asian																				missense_variant	No aberration	None	Houdayer	PAXgene	no aberration	22505045	N	Conflicting_interpretations_of_pathogenicity	likely_benign|benign|uncertain_significance	2017-10-24|2017-03-20|2012-05-01|2004-02-20|2015-05-10|2017-07-31|2016-04-04	16
BRCA2	c.7505G>C	p.(Arg2502Pro)	7733G>C	R2502P			1.0246153856	1.4673311441		1.50345	0.03			Combined LR is not <0.5 or >2	supporting in favour of pathogenicity	Absent																						missense_variant								Uncertain_significance	uncertain_significance	2001-10-29
BRCA2	c.7512T>G	p.(Phe2504Leu)	7740T>G	F2504L			1.0246153856	0.352782342		0.361466	0.03	0.0110558	Likely Benign	Multifac new calc		Absent																						missense_variant								Uncertain_significance	uncertain_significance	2001-01-17
BRCA2	c.752C>G	p.(Thr251Arg)	980C>G	T251R	1.2525	1.06				1.32765	0.02			Combined LR is not <0.5 or >2	1 count - Not informative	1 count	9.762e-06	European (Non-Finnish)	Y																			missense_variant								Uncertain_significance	uncertain_significance	2016-12-28|2017-03-31|2016-12-27	1
BRCA2	c.7531T>C	p.(Tyr2511His)	7759T>C	Y2511H			1.0246153856	1.1161380504		1.14361	0.29			Combined LR is not <0.5 or >2	supporting in favour of pathogenicity	Absent																						missense_variant								-	-	-
BRCA2	c.7534C>T	p.(Leu2512Phe)	7762C>T	L2512F	0.099	0.2848	1.2446517495	1.1629714428	3.39E-01	0.0138524	0.03	0.00042824	Benign	Multifac calc updated		>0 & <0.0001	8.75708e-05	Latino																				missense_variant								Conflicting_interpretations_of_pathogenicity	uncertain_significance|likely_benign	2017-07-03|2002-05-29|2014-11-14|2006-10-17|2017-07-27|2017-06-23|2017-10-26|2017-04-27|2016-09-16	6
BRCA2	c.754G>A	p.(Asp252Asn)	982G>A	D252N			1.0246153856	0.58017560077		0.594457	0.02			Combined LR is not <0.5 or >2	moderate in favour of benign	>0 & <0.0001	9.762e-06	European (Non-Finnish)																				missense_variant								Uncertain_significance	uncertain_significance	2016-09-20|2016-06-17	2
BRCA2	c.7559G>T	p.(Arg2520Leu)	7787G>T	R2520L		1.06				1.06	0.81			Combined LR is not <0.5 or >2	supporting in favour of pathogenicity	Absent				Hart	No functional impact															Neutral	4.198	missense_variant								Uncertain_significance	uncertain_significance	2016-02-29
BRCA2	c.7561A>G	p.(Ile2521Val)	7789A>G	I2521V			1.0246153856	0.51169748599		0.524293	0.03			Combined LR is not <0.5 or >2	1 count - Not informative	1 count	9.75191e-06	European (Non-Finnish)	Y																			missense_variant								Uncertain_significance	uncertain_significance	2004-02-20|2015-04-16	1
BRCA2	c.7562T>C	p.(Ile2521Thr)	7790T>C	I2521T	0.026	1.06	1.0246153856	1.2929806028		0.0365117	0.03	0.00112795	Likely Benign	Multifac new calc		Absent				Hart	No functional impact															Neutral	4.089	missense_variant								Uncertain_significance	uncertain_significance	2012-05-01|2002-05-29|2016-10-20
BRCA2	c.7598C>G	p.(Ser2533Cys)	7826C>G	S2533C	0.4084	0.72				0.294048	0.3	0.111917	Uncertain	Multifac new calc	moderate in favour of benign	>0 & <0.0001	3.27976e-05	South Asian		Hart	No functional impact															Neutral	4.654	missense_variant								Uncertain_significance	uncertain_significance	2007-07-19|1997-11-13|2017-04-16|2016-08-31|2017-07-06|2017-08-10	2
BRCA2	c.7601C>T	p.(Ala2534Val)	7829C>T	A2534V			1.3066810542	0.26881477448		0.351255	0.03	0.0107468	Likely Benign	Multifac new calc		≥0.0001 & <0.01	0.000135791	European (Non-Finnish)																				missense_variant								Conflicting_interpretations_of_pathogenicity	likely_benign|uncertain_significance	2011-02-04|2002-05-29|2014-05-22|2018-03-05|2014-05-08|2017-08-03|2015-09-02|2017-01-19	25
BRCA2	c.7617+1G>T		IVS15+1G>T				1.0246153856	0.71977201997		0.737489	0.97			Combined LR is not <0.5 or >2	supporting in favour of pathogenicity	Absent																						splice_donor_variant	Impacts splicing	NA	Houdayer	LCL without puromycin	Exon 15 deletion	22505045	N	Pathogenic	pathogenic	2015-10-02|0000-00-00|2017-07-28|2015-09-21|2017-11-01
BRCA2	c.7617+2T>G		IVS15+2T>G		2.7211393734	0.808992	1.0756788212	1.5855199431		3.75448	0.97	0.99183	Pathogenic	Multifac new calc		Absent																						splice_donor_variant	Impacts splicing	NA	Vreeswijk	RTPCR	exon 15 deletion	18693280	N	Pathogenic	pathogenic	2017-04-21|2017-04-20|2010-12-17|2015-10-02|0000-00-00|2015-09-21
BRCA2	c.7618-16T>G		IVS15-16T>G				1.1021570725	0.20511685432		0.226071	0.34	0.104312	Uncertain	Multifac new calc	supporting in favour of pathogenicity	Absent																						intron_variant								Conflicting_interpretations_of_pathogenicity	likely_benign|uncertain_significance	2016-12-30|2016-02-09
BRCA2	c.7618-2A>G		IVS15-2A>G		1.3018994843	1.962576	1.0330920372	2.285823557		6.03373	0.97	0.9949	Pathogenic	Multifac new calc		Absent																						splice_acceptor_variant								Pathogenic/Likely_pathogenic	pathogenic|likely_pathogenic	2015-10-02|2016-04-22
BRCA2	c.7625C>G	p.(Thr2542Arg)	7853C>G	T2542R			1.0246153856	2.5575461151		2.6205	0.64	0.82328	Uncertain	Multifac new calc	supporting in favour of pathogenicity	Absent																						missense_variant								Uncertain_significance	uncertain_significance	2003-12-23
BRCA2	c.7631G>A	p.(Gly2544Asp)	7859G>C	G2544D		1.1236				1.1236	0.81			Combined LR is not <0.5 or >2	supporting in favour of pathogenicity	Absent																						missense_variant								Uncertain_significance	uncertain_significance	2016-03-31|2015-03-30|2015-04-29
BRCA2	c.7633G>A	p.(Val2545Ile)	7861G>A	V2545I		0.33	1.0498366885	0.39676887317		0.137459	0.03	0.00423331	Likely Benign	Multifac new calc		>0 & <0.0001	4.25134e-05	African																				missense_variant	No aberration	None	Menendez	RTPCR	no aberration	21735045	N	Uncertain_significance	uncertain_significance	2017-06-28|2002-05-29|2017-05-03|2014-08-19	2
BRCA2	c.7639A>G	p.(Lys2547Glu)	7867A>G	K2547E			1.0498366885	0.64021448398		0.672121	0.03			Combined LR is not <0.5 or >2	supporting in favour of pathogenicity	Absent																						missense_variant								Uncertain_significance	uncertain_significance	2004-02-20|2015-05-26
BRCA2	c.7643A>G	p.(His2548Arg)	7871A>G	H2548R			1.0246153856	0.83402068317		0.85455	0.03			Combined LR is not <0.5 or >2	supporting in favour of pathogenicity	Absent																						missense_variant								Uncertain_significance	uncertain_significance	2007-03-06|2004-02-20|2017-05-24|2014-11-11
BRCA2	c.7648A>G	p.(Ile2550Val)	7876A>G	I2550V			1.0498366885	0.71495738896		0.750588	0.03			Combined LR is not <0.5 or >2	1 count - Not informative	1 count	9.74849e-06	European (Non-Finnish)	Y																			missense_variant								Uncertain_significance	uncertain_significance	2012-02-15|2017-04-18	1
BRCA2	c.7651A>C	p.(Lys2551Gln)	7879A>C	K2551Q			1.0756788212	0.77632280179		0.835074	0.03			Combined LR is not <0.5 or >2	moderate in favour of benign	>0 & <0.0001	1.94962e-05	European (Non-Finnish)																				missense_variant								Conflicting_interpretations_of_pathogenicity	likely_benign|uncertain_significance	2012-01-11|2015-09-18|2018-02-20|2016-12-03|2017-03-28|2016-04-04	2
BRCA2	c.7660A>G	p.(Ser2554Gly)	7888A>G	S2554G			1.0246153856	0.90167149704		0.923866	0.03			Combined LR is not <0.5 or >2	supporting in favour of pathogenicity	Absent																						missense_variant								Uncertain_significance	uncertain_significance	2011-05-02|2016-07-26
BRCA2	c.7696G>T	p.(Asp2566Tyr)	7924G>T	D2566Y			1.0246153856	0.31930731124		0.327167	0.29	0.117879	Uncertain	Multifac new calc	supporting in favour of pathogenicity	Absent																						missense_variant								Uncertain_significance	uncertain_significance	2001-01-17|2016-10-19
BRCA2	c.7759C>T	p.(Leu2587Phe)	7987C>T	L2587F	0.51145388	2.0456277091				1.04624	0.29			Combined LR is not <0.5 or >2	moderate in favour of benign	>0 & <0.0001	8.76236e-05	European (Non-Finnish)		Hart	No functional impact															Neutral	3.76585	missense_variant								Conflicting_interpretations_of_pathogenicity	uncertain_significance|likely_pathogenic	2016-06-06|2017-10-09|2016-07-28|2017-07-09|2015-12-01|2015-11-01|2017-03-13	11
BRCA2	c.7766C>A	p.(Pro2589His)	7994C>A	P2589H			1.0246153856	1.4441817899		1.47973	0.03			Combined LR is not <0.5 or >2	moderate in favour of benign	>0 & <0.0001	1.94742e-05	European (Non-Finnish)		Mesman, Hart	No functional impact					Yes	52	127	1/2							Neutral	4.25312	missense_variant								Uncertain_significance	uncertain_significance	2014-06-11|2012-05-01|2004-02-20|2017-05-30	2
BRCA2	c.7783G>T	p.(Ala2595Ser)	8011G>T	A2595S			1.1021570725	0.093766701817		0.103346	0.29	0.0405019	Likely Benign	Multifac new calc		Absent																						missense_variant								Uncertain_significance	uncertain_significance	2003-12-23|2006-08-29|2016-11-07|2017-04-13
BRCA2	c.7787G>T	p.(Gly2596Val)	8015G>T	G2596V		1.4499				1.4499	0.81			Combined LR is not <0.5 or >2	supporting in favour of pathogenicity	Absent																						missense_variant								Uncertain_significance	uncertain_significance	2017-04-01
BRCA2	c.7795_7797del	p.(Glu2599del)	8023del3	E2599del			1.0246153856	0.8458042607		0.866624	0.81			Combined LR is not <0.5 or >2	supporting in favour of pathogenicity	Absent																						inframe_deletion	No aberration	None	Houdayer; Rodríguez-Balada	PAXgene ; cDNA Sequencing	no aberration ; no aberration	22505045; 27886673	N; N	-	-	-
BRCA2	c.7805+8A>G		IVS16+8A>G				1.1570849263	0.36252809513		0.419476	0.02	0.00848807	Likely Benign	Multifac new calc		>0 & <0.0001	3.27675e-05	South Asian																				"splice_region_variant,intron_variant"								Conflicting_interpretations_of_pathogenicity	likely_benign|uncertain_significance	2017-05-01|2010-07-22|0000-00-00|2017-01-26|2015-09-03	4
BRCA2	c.7806-11del		IVS16-14delC				1.0246153856	1.2374178105		1.26788	0.02			Combined LR is not <0.5 or >2	strong in favour of benign	≥0.0001 & <0.01	0.000207879	East Asian																				intron_variant								-	-	-	5
BRCA2	c.7806-2_7806-1dup		IVS16-2insAG		8.7662	4.37566656				38.358	0.99	0.999737	Pathogenic	Multifac new calc		Absent																						"frameshift_variant,splice_region_variant"								-	-	-
BRCA2	c.7806-2A>G		IVS16-2A>G		7.1108696063	1.202252	1.405569136	1.6673409283		20.0353	0.97	0.998459	Pathogenic	Multifac new calc		Absent																						splice_acceptor_variant	Impacts splicing	NA	Houdayer; Fraile-Bethencourt; Krajc; Santarosa	LCL with puromycin ; minigene; RTPCR; RTPCR	20bp of exon 17 deleted; 20bp of exon 17 deleted, 69bp of exon 17 deleted, exon 17 deletion; 20bp of exon 17 deleted; exon 17 deletion; 69bp of exon 17 deleted	22505045; 28339459; 12461697; 10534775	N; N; N; N	Pathogenic/Likely_pathogenic	pathogenic|likely_pathogenic	2017-04-01|2014-01-31|2014-11-19|2007-08-10|2002-05-29|2015-04-21|2015-10-02|2017-01-17|2015-10-06
BRCA2	c.7806-6del		IVS16-6delG				1.0498366885	0.65089337578		0.683332	0.04			Combined LR is not <0.5 or >2	1 count - Not informative	1 count	9.76563e-06	European (Non-Finnish)	Y																			"splice_region_variant,intron_variant"								Conflicting_interpretations_of_pathogenicity	uncertain_significance|likely_benign	2010-06-08|2017-01-31	1
BRCA2	c.7819A>C	p.(Thr2607Pro)	8047A>C	T2607P			1.0246153856	11.615527021		11.9014	0.66	0.958511	Likely Pathogenic	Multifac new calc		Absent																						missense_variant								Uncertain_significance	uncertain_significance	2016-09-07|2000-08-16
BRCA2	c.7820C>T	p.(Thr2607Ile)	8048C>T	T2607I		1.07	1.0246153856	0.65091079569		0.713619	0.81			Combined LR is not <0.5 or >2	supporting in favour of pathogenicity	Absent																						missense_variant	No aberration	None	Houdayer	PAXgene	no aberration	22505045	N	Uncertain_significance	uncertain_significance	2016-05-25
BRCA2	c.7828G>A	p.(Val2610Met)	8056G>A	V2610M	0.83		1.0246153856	4.4468869607		3.78177	0.64	0.870519	Uncertain	Multifac calc updated	supporting in favour of pathogenicity	Absent																						missense_variant	No aberration	None	Whiley	RTPCR	no aberration	24212087	N	Uncertain_significance	uncertain_significance	2017-01-29|2016-03-22|2017-10-20|2016-06-09|2016-09-09
BRCA2	c.7871A>G	p.(Tyr2624Cys)	8099A>G	Y2624C			1.1021570725	1.1721088119		1.29185	0.81			Combined LR is not <0.5 or >2	supporting in favour of pathogenicity	Absent				Hart	Functional impact - complete															Damaging	1.571	missense_variant								Uncertain_significance	uncertain_significance	2012-05-01|2015-01-07|2017-08-18|2015-07-08|2017-03-16|2017-05-24
BRCA2	c.7880T>A	p.(Ile2627Asn)	8108T>A	I2627N			1.0246153856	0.66131540927		0.677594	0.81			Combined LR is not <0.5 or >2	supporting in favour of pathogenicity	Absent																						missense_variant								Uncertain_significance	uncertain_significance	2017-07-14
BRCA2	c.7883T>C	p.(Ile2628Thr)	8111T>C	I2628T	1.8088	1.1236				2.03237	0.29	0.453588	Uncertain	Multifac new calc	supporting in favour of pathogenicity	Absent																						missense_variant								Uncertain_significance	uncertain_significance	2014-01-08|2016-05-03
BRCA2	c.7915C>G	p.(Pro2639Ala)	8143C>G	P2639A			1.0246153856	0.58017560077		0.594457	0.29			Combined LR is not <0.5 or >2	supporting in favour of pathogenicity	Absent				Hart	No functional impact															Neutral	3.97592	missense_variant								Uncertain_significance	uncertain_significance	2002-05-29|2008-08-04|2016-04-25|2017-03-09
BRCA2	c.7928C>G	p.(Ala2643Gly)	8156C>G	A2643G	0.041	0.9328			3.28E-02	0.0382448	0.64	0.0636623	Uncertain	Multifac calc updated	moderate in favour of benign	>0 & <0.0001	4.87443e-05	European (Non-Finnish)		Mesman	No functional impact					Yes	121	102	3									missense_variant	No aberration	None	Houdayer; Thery	PAXgene, Minigene LCL without puromycin ; RTPCR/minigene	no aberration ; no aberration	22505045; 21673748	N; N	Conflicting_interpretations_of_pathogenicity	likely_benign|uncertain_significance	2017-07-12|2013-02-04|2002-06-20|2016-11-09|2015-05-07|2015-09-11	5
BRCA2	c.7928C>T	p.(Ala2643Val)	8156C>T	A2643V			1.0246153856	0.6667954457		0.683209	0.29			Combined LR is not <0.5 or >2	supporting in favour of pathogenicity	Absent																						missense_variant								Uncertain_significance	uncertain_significance	2012-05-17|0000-00-00|2016-03-10|2017-06-09|2017-07-05|2016-12-05
BRCA2	c.793+1G>A		IVS9+1G>A		1.8618	1.07	1.0498366885	0.92008525725		1.92427	0.97			Combined LR is not <0.5 or >2	1 count - Not informative	1 count	0.000115101	African	Y																			splice_donor_variant								Pathogenic/Likely_pathogenic	likely_pathogenic|pathogenic	2016-09-29|0000-00-00|2002-05-29|2015-10-02|2016-07-01|2017-10-09|2017-08-07	1
BRCA2	c.793+1G>T		IVS9+1G>T				1.0498366885	1.6653357202		1.74833	0.97			Combined LR is not <0.5 or >2	supporting in favour of pathogenicity	Absent																						splice_donor_variant								Pathogenic	pathogenic|pathogenic|pathogenic	2002-05-29|2015-10-02|2017-01-01
BRCA2	c.7930A>G	p.(Asn2644Asp)	8158A>G	N2644D			1.0246153856	1.2884317167		1.32015	0.03			Combined LR is not <0.5 or >2	1 count - Not informative	1 count	9.74773e-06	European (Non-Finnish)	Y																			missense_variant								Uncertain_significance	uncertain_significance	2012-04-17|2015-07-02|2016-01-22	1
BRCA2	c.7931A>G	p.(Asn2644Ser)	8159A>G	N2644S			1.0246153856	0.65333793882		0.66942	0.03			Combined LR is not <0.5 or >2	1 count - Not informative	1 count	9.74735e-06	European (Non-Finnish)	Y																			missense_variant								Uncertain_significance	uncertain_significance	2007-04-02|2004-02-20|2017-08-09|2016-01-21	1
BRCA2	c.794-11T>C		IVS9-11T>C				1.1292870866	0.8920517322		1.00738	0.04			Combined LR is not <0.5 or >2	moderate in favour of benign	>0 & <0.0001	7.14541e-05	South Asian																				intron_variant	No aberration	None	Brandao; Houdayer	RTPCR; LCL with puromycin	no aberration; no aberration	21638052; 22505045	Y; Y	Conflicting_interpretations_of_pathogenicity	benign|uncertain_significance|likely_benign	2017-08-03|2004-02-20|2015-06-15|2017-05-31|2012-04-23|2014-02-06|2015-06-25|2017-03-16	6
BRCA2	c.794-4A>G		IVS9-4A>G				1.0246153856	1.2374178105		1.26788	0.34			Combined LR is not <0.5 or >2	supporting in favour of pathogenicity	Absent																						"splice_region_variant,intron_variant"								-	-	-
BRCA2	c.7964A>G	p.(Gln2655Arg)	8192A>G	Q2655R	0.52913889803	1.24584768				0.659226	0.66			Combined LR is not <0.5 or >2	supporting in favour of pathogenicity	Absent				Hart	Functional impact - complete															Damaging	1.38153	missense_variant								Conflicting_interpretations_of_pathogenicity	uncertain_significance|likely_pathogenic	2003-12-23|2017-07-27|2017-03-22
BRCA2	c.7975A>G	p.(Arg2659Gly)	8203A>G	R2659G	1950	0.86115312	1.1021570725	5.0682406772		9380.28	0.81	0.999975	Pathogenic	Multifac new calc		Absent				Hart	Functional impact - complete															Damaging	1.56771	"missense_variant,splice_region_variant"	Non-complete exon 17 skipping, Houdayer 2S and Fraile-Bethencourt minigene assay estimates 27% skipping	Partial	Davy; Fraile-Bethencourt; Houdayer	RTPCR/RNAseq; minigene; PAXgene	exon 17 deletion; exon 17 deletion; exon 17 deletion	28905878; 28339459; 22505045	N; N; Y	Conflicting_interpretations_of_pathogenicity	uncertain_significance|likely_pathogenic	2009-10-28|1998-07-10|0000-00-00|2017-05-18|2017-06-07
BRCA2	c.7976+1G>A		IVS17+1G>A		0.7080605		1.2157214653	160.56761588		138.217	0.97	0.999776	Pathogenic	Multifac new calc		Absent																						splice_donor_variant	Impacts splicing	NA	Fraile-Bethencourt	minigene	exon 17 deletion	28339459	N	Pathogenic/Likely_pathogenic	pathogenic|likely_pathogenic	2010-11-19|2013-02-20|2015-10-02|2016-12-28|2016-01-20
BRCA2	c.7976+23C>T		IVS17+23C>T			2.6133789939			3.92E-08	1.02524e-07	0.02	2.09232e-09	Benign	Multifac new calc		≥0.0001 & <0.01	0.000263256	European (Non-Finnish)																				intron_variant	No aberration	None	Houdayer	LCL with puromycin	no aberration	22505045	N	Conflicting_interpretations_of_pathogenicity	likely_benign|uncertain_significance	2016-03-08|2010-12-17|2014-09-11|2017-10-25	46
BRCA2	c.7977-15T>G		IVS17-15T>G				1.0246153856	1.0826397424		1.10929	0.04			Combined LR is not <0.5 or >2	supporting in favour of pathogenicity	Absent																						intron_variant								Conflicting_interpretations_of_pathogenicity	uncertain_significance|likely_benign	2012-03-12|2016-04-13|2017-04-26|2016-01-08
BRCA2	c.7977-1G>C		IVS17-1G>C		1984739.6811	10.201291378				2.02469e+07	0.97	1	Pathogenic	Multifac new calc		>0 & <0.0001	1.7052e-05	European (Non-Finnish)																				splice_acceptor_variant	Impacts splicing	NA	Fraile-Bethencourt; Tesoriero	minigene; RTPCR	exon 18 deletion; 191bp of exon 18 deleted; exon 18 deletion; exon 17&18 deletion	28339459; 16211554	N; N	Pathogenic	pathogenic	2012-05-01|2002-05-29|2015-10-02|2016-05-24|2015-10-22|2017-07-31|2014-01-31|2017-03-07|2015-04-08|2017-08-30|2016-02-17	2
BRCA2	c.7985C>A	p.(Thr2662Lys)	8213C>A	T2662K			1.1021570725	0.56597674491		0.623795	0.03			Combined LR is not <0.5 or >2	1 count - Not informative	1 count	9.80315e-06	European (Non-Finnish)	Y																			missense_variant								Conflicting_interpretations_of_pathogenicity	uncertain_significance|pathogenic	2011-03-21|2016-04-02|2016-02-19|2016-06-14|2017-05-10|2017-04-16|2015-11-20|2016-04-15|2017-05-15	1
BRCA2	c.7985C>T	p.(Thr2662Met)	8213C>T	T2662M	1.0157		1.0498366885	2.07443061		2.21201	0.03	0.0640319	Uncertain	Multifac new calc	1 count - Not informative	1 count	9.80315e-06	European (Non-Finnish)	Y	Hart	No functional impact															Neutral	3.948	missense_variant								Conflicting_interpretations_of_pathogenicity	likely_benign|uncertain_significance	2015-07-16|2017-04-13|2016-12-06|2016-04-04	1
BRCA2	c.7987G>A	p.(Glu2663Lys)	8215G>A	E2663K		0.81	1.1292870866	0.88201253796		0.806797	0.66			Combined LR is not <0.5 or >2	1 count - Not informative	1 count	9.79394e-06	European (Non-Finnish)	Y	Hart	Functional impact - complete															Damaging	0.832	missense_variant								Uncertain_significance	uncertain_significance	2009-01-13|2004-02-20|2014-07-24|2015-05-15	1
BRCA2	c.7992T>G	p.(Ile2664Met)	8220T>G	I2664M			1.0246153856	1.1335532952		1.16146	0.03			Combined LR is not <0.5 or >2	NA	NA			Y																			missense_variant								Uncertain_significance	uncertain_significance	2017-07-20|2016-10-29|2016-06-04|2016-03-23|2017-06-29	1
BRCA2	c.7994A>G	p.(Asp2665Gly)	8222A>G	D2665G	8.098e-006	0.2415	0.12852329398	0.24270820047		6.10044e-08	0.81	2.60071e-07	Benign	Multifac calc updated		≥0.0001 & <0.01	0.000627496	Latino		Hart	No functional impact															Neutral	4.55823	missense_variant	No aberration	None	Houdayer	LCL with puromycin	no aberration	22505045	N	Conflicting_interpretations_of_pathogenicity	benign|likely_benign|uncertain_significance	2012-05-01|2002-05-29|2014-12-30|2017-08-07|2015-12-15|2014-11-19|2014-11-24|2018-01-09|2016-10-20|2014-10-22|2016-01-29	59
BRCA2	c.8009C>T	p.(Ser2670Leu)	8237C>T	S2670L	17.86581111	4.7395267867	1.3718017167	1.2203768733		141.757	0.29	0.983022	Likely Pathogenic	Multifac calc updated		Absent				Hart	Functional impact - complete															Damaging	0.92925	missense_variant	Impacts splicing	NA	Fraile-Bethencourt	minigene	exon 18 deletion	28339459	N	Conflicting_interpretations_of_pathogenicity	likely_pathogenic|not_provided|pathogenic|uncertain_significance	2016-10-25|2010-01-25|0000-00-00|2017-06-01|2017-03-28|2017-03-27|2016-12-14|2014-01-31|2013-12-19
BRCA2	c.800G>A	p.(Gly267Glu)	1028G>A	G267E	1.1716	1.5753	1.405569136	0.34799930953		0.902762	0.02			Combined LR is not <0.5 or >2	moderate in favour of benign	>0 & <0.0001	5.96789e-05	European (Non-Finnish)																				missense_variant								Conflicting_interpretations_of_pathogenicity	uncertain_significance|likely_benign	2017-07-07|2002-05-29|2015-05-18|2014-11-24|2017-02-07|2016-12-15|2017-05-01	6
BRCA2	c.8011G>T	p.(Ala2671Ser)	8239G>T	A2671S			1.0246153856	1.2499551868		1.28072	0.81			Combined LR is not <0.5 or >2	supporting in favour of pathogenicity	Absent																						missense_variant								Uncertain_significance	uncertain_significance	2014-06-06
BRCA2	c.8014A>G	p.(Ile2672Val)	8242A>G	I2672V			1.1021570725	0.29314178774		0.323088	0.29	0.116581	Uncertain	Multifac new calc	strong in favour of benign	≥0.0001 & <0.01	0.000127033	African		Hart	No functional impact															Neutral	4.28234	missense_variant								Conflicting_interpretations_of_pathogenicity	likely_benign|uncertain_significance	2011-11-17|0000-00-00|2018-01-08|2015-08-07|2017-02-28|2017-04-21|2017-01-24	4
BRCA2	c.8023A>G	p.(Ile2675Val)	8251A>G	I2675V	605.13969286	0.88	1.0498366885	2.8834980449		1612.05	0.64	0.999651	Pathogenic	Multifac new calc		1 count	5.65419e-05	East Asian	Y																			missense_variant	309nt skipping from exon 18, Houdayer 3S assume no full-length produced from variant allele. Multiple critical amino acids deleted according to ENIGMA rules.	Complete	Houdayer; Fraile-Bethencourt; Bonnet	PAXgene, Minigene ; minigene; RTPCR/minigene	309bp of exon 18 deleted; 309bp of exon 18 deleted; 309bp of exon 18 deleted	22505045; 28339459; 18424508	Y; N; N	Pathogenic/Likely_pathogenic	pathogenic|likely_pathogenic	2017-04-25|2017-08-08|2015-10-02	1
BRCA2	c.8027T>C	p.(Met2676Thr)	8255T>C	M2676T		1.15	1.1570849263	0.83264087744		1.10795	0.03			Combined LR is not <0.5 or >2	moderate in favour of benign	>0 & <0.0001	3.90191e-05	European (Non-Finnish)		Hart	No functional impact															Neutral	5.89716	missense_variant								Conflicting_interpretations_of_pathogenicity	benign|uncertain_significance|likely_benign	2010-02-05|2000-06-12|2016-05-10|2017-03-02|2013-12-02|2016-07-06|2013-11-15|2016-10-06	4
BRCA2	c.8032A>G	p.(Arg2678Gly)	8260A>G	R2678G			1.0246153856	0.7857638886		0.805106	0.66			Combined LR is not <0.5 or >2	supporting in favour of pathogenicity	Absent				Hart	No functional impact															Neutral	5.11559	missense_variant								Uncertain_significance	uncertain_significance	2016-10-22|2009-06-29|2004-02-20|2014-01-31|2016-09-30
BRCA2	c.8035G>T	p.(Asp2679Tyr)	8263G>T	D2679Y	3.5432	1.06	1.0246153856	1.2374178105		4.76188	0.81	0.953053	Likely Pathogenic	Multifac new calc		Absent																						missense_variant	Impacts splicing	NA	Fraile-Bethencourt; Sanz	minigene; RTPCR/minigene	298bp of exon 18 deleted; 298bp of exon 18 deleted	28339459; 20215541	N; N	Uncertain_significance	uncertain_significance	2002-06-20
BRCA2	c.8036A>G	p.(Asp2679Gly)	8264A>G	D2679G			1.1021570725	0.57916042158		0.638326	0.81			Combined LR is not <0.5 or >2	strong in favour of benign	≥0.0001 & <0.01	0.000142499	Latino		Hart	No functional impact															Neutral	4.40541	missense_variant								Conflicting_interpretations_of_pathogenicity	uncertain_significance|likely_benign	2017-07-20|2001-10-29|2016-08-31|2017-05-09|2017-06-09|2018-02-22|2017-04-10	6
BRCA2	c.8039A>G	p.(Asp2680Gly)	8267A>G	D2680G			1.0498366885	0.80160196864		0.841551	0.29			Combined LR is not <0.5 or >2	supporting in favour of pathogenicity	Absent				Hart	No functional impact															Neutral	3.52858	missense_variant								Uncertain_significance	uncertain_significance	2004-02-20
BRCA2	c.8042C>G	p.(Thr2681Arg)	8270C>G	T2681R		0.69	1.1021570725	0.85773153046		0.652295	0.03			Combined LR is not <0.5 or >2	supporting in favour of pathogenicity	Absent																						missense_variant								Uncertain_significance	uncertain_significance	2016-07-29|2017-09-07|2017-06-16|2015-01-09|2016-10-04|2016-04-28
[truncated: 223 more rows]
[truncated: 15 more columns]

## Sheet: SuppT2 Data Sources
Supplementary Table 2: Sources of clinical information included in multifactorial likelihood analysis as part of this study
[truncated: 1,811 more rows]

## Sheet: SuppT3 Splicing Assay Data
Supplementary Table 3: Variants with splicing assay data included in comparison to multifactorial likelihood analysis results †
[truncated: 100 more rows]

[truncated: 2 more sheets: SuppT4 Fxnal Assay Data, SuppT5 True controls vs gnomAD]
